# Supplementary material for: Hexathioalkyl sumanenes: an electron-donating buckybowl as a building block for supramolecular materials
Source: Chem Sci. 2017 Oct 18;8(12):8405–10. doi: 10.1039/c7sc03860g (PMC5863616; doi:10.1039/c7sc03860g)
Supplement: Supplementary file 2 [file SC-008-C7SC03860G-s002.cif]

# Electronic Supplementary Material (ESI) for Chemical Science.
# This journal is © The Royal Society of Chemistry 2017

####################################################################### 
# 
# This file contains crystal structure data downloaded from the 
# Cambridge Structural Database (CSD) hosted by the Cambridge 
# Crystallographic Data Centre (CCDC).
# 
# Full information about CCDC data access policies and citation 
# guidelines are available at http://www.ccdc.cam.ac.uk/access/V1 
# 
# Audit and citation data items may have been added by the CCDC. 
# Please retain this information to preserve the provenance of 
# this file and to allow appropriate attribution of the data. 
# 
#######################################################################

data_xcalibur
_database_code_depnum_ccdc_archive 'CCDC 1572348'
_audit_update_record             
;
2017-09-04 deposited with the CCDC.
2017-10-18 downloaded from the CCDC.
;

#==============================================================================
# start Validation Reply Form
_vrf_PLAT412_I                   
;
PROBLEM: Short Intra XH3 .. XHn     H15A   ..  H15C    ..       1.36 Ang.  
RESPONSE: These alerts are generated because there is a large amount of 
disorder in the structure. In particular the disordered S-Me moieties are 
very dynamic. Short contacts between disordered fragments are to be expected.
;
# end Validation Reply Form
#==============================================================================
# CHEMICAL DATA

_chemical_formula_sum            'C27 H24 S6'
_chemical_formula_moiety         'C27 H24 S6'
_chemical_formula_weight         540.88
_chemical_melting_point          ?
_chemical_absolute_configuration 'CHOOSE rm ad rmad syn or unk'

#==============================================================================
# CRYSTAL DATA
_space_group_crystal_system      trigonal
_space_group_name_H-M_alt        'P 3'
_space_group_name_Hall           'P 3'
_space_group_IT_number           143
loop_
_space_group_symop_id
_space_group_symop_operation_xyz
1 +X,+Y,+Z
2 -Y,+X-Y,+Z
3 -X+Y,-X,+Z
#------------------------------------------------------------------------------
_cell_length_a                   39.0759(5)
_cell_length_b                   39.0759(5)
_cell_length_c                   7.99482(13)
_cell_angle_alpha                90.0000
_cell_angle_beta                 90.0000
_cell_angle_gamma                120.0000
_cell_volume                     10572.0(3)
_cell_formula_units_Z            18
_cell_measurement_reflns_used    26373
_cell_measurement_theta_min      3.81
_cell_measurement_theta_max      74.82
_cell_measurement_temperature    93
#------------------------------------------------------------------------------
_exptl_crystal_description       needle
_exptl_crystal_colour            orange
_exptl_crystal_size_max          0.120
_exptl_crystal_size_mid          0.050
_exptl_crystal_size_min          0.050
_exptl_crystal_density_diffrn    1.529
_exptl_crystal_density_meas      ?
_exptl_crystal_density_method    'not measured'
_exptl_crystal_F_000             5076.00
_exptl_absorpt_coefficient_mu    5.491
_exptl_absorpt_correction_type   multi-scan
_exptl_absorpt_process_details   
;
CrysAlisPro 1.171.38.46 (Rigaku Oxford Diffraction, 2015)
Empirical absorption correction using spherical harmonics,
 implemented in SCALE3 ABSPACK scaling algorithm.
;
_exptl_absorpt_correction_T_min  0.097
_exptl_absorpt_correction_T_max  0.760

#==============================================================================
# EXPERIMENTAL DATA

_diffrn_ambient_temperature      93
_diffrn_radiation_type           'Cu K\a'
_diffrn_radiation_wavelength     1.54187
_diffrn_measurement_device_type  'Rigaku XtaLAB P200'
_diffrn_measurement_method       \w
_diffrn_detector_area_resol_mean 5.811
_diffrn_reflns_number            58781
_diffrn_reflns_av_R_equivalents  0.0444
_diffrn_reflns_theta_max         75.376
_diffrn_reflns_theta_min         3.919
_diffrn_reflns_theta_full        67.687
_diffrn_measured_fraction_theta_max 0.992
_diffrn_measured_fraction_theta_full 1.000
_diffrn_reflns_Laue_measured_fraction_max 0.992
_diffrn_reflns_Laue_measured_fraction_full 1.000
_diffrn_reflns_point_group_measured_fraction_max 0.957
_diffrn_reflns_point_group_measured_fraction_full 0.983
_diffrn_reflns_limit_h_min       -40
_diffrn_reflns_limit_h_max       49
_diffrn_reflns_limit_k_min       -44
_diffrn_reflns_limit_k_max       44
_diffrn_reflns_limit_l_min       -9
_diffrn_reflns_limit_l_max       10
_diffrn_standards_number         0
_diffrn_standards_interval_count .
_diffrn_standards_decay_%        ?
_reflns_number_total             25042
_reflns_number_gt                21402
_reflns_threshold_expression     F^2^>2.0\s(F^2^)
_reflns_Friedel_coverage         0.929
_reflns_Friedel_fraction_max     0.922
_reflns_Friedel_fraction_full    0.966

#==============================================================================
# REFINEMENT DATA

_refine_special_details          
;
    Refinement was performed using all reflections. The weighted 
    R-factor (wR) and goodness of fit (S) are based on F^2^.
    R-factor (gt) are based on F. The threshold expression of
    F^2^ > 2.0 sigma(F^2^) is used only for calculating R-factor (gt).
;
_refine_ls_structure_factor_coef Fsqd
_refine_ls_R_factor_all          0.0923
_refine_ls_R_factor_gt           0.0831
_refine_ls_wR_factor_ref         0.2465
_refine_ls_wR_factor_gt          0.2176
_refine_ls_number_restraints     313
_refine_ls_hydrogen_treatment    mixed
_refine_ls_number_reflns         25042
_refine_ls_number_parameters     1812
_refine_ls_goodness_of_fit_ref   1.085
_refine_ls_weighting_scheme      calc
_refine_ls_weighting_details     
'w = 1/[\s^2^(Fo^2^)+(0.1782P)^2^+1.8672P] where P=(Fo^2^+2Fc^2^)/3'
_atom_sites_solution_hydrogens   geom
_atom_sites_solution_primary     direct
_atom_sites_solution_secondary   difmap
_refine_ls_shift/su_max          0.015
_refine_diff_density_max         1.00
_refine_diff_density_min         -0.46
_refine_ls_extinction_method     none
_refine_ls_extinction_coef       ?
_refine_ls_abs_structure_details 
;
 Flack x determined using 7389 quotients [(I+)-(I-)]/[(I+)+(I-)]
 (Parsons, Flack and Wagner, Acta Cryst. B69 (2013) 249-259).
;
_refine_ls_abs_structure_Flack   -0.07(2)

loop_
_atom_type_symbol
_atom_type_description
_atom_type_scat_dispersion_real
_atom_type_scat_dispersion_imag
_atom_type_scat_source
_atom_type_scat_dispersion_source
C C 0.0180 0.0090 'International Tables Vol.C Table 6.1.1.4.'
'International Tables Vol.C Table 4.2.6.8.'
H H 0.0000 0.0000 'International Tables Vol.C Table 6.1.1.4.'
'International Tables Vol.C Table 4.2.6.8.'
S S 0.3330 0.5570 'International Tables Vol.C Table 6.1.1.4.'
'International Tables Vol.C Table 4.2.6.8.'

#==============================================================================
# ATOMIC COORDINATES AND THERMAL PARAMETERS

loop_
_atom_site_label
_atom_site_type_symbol
_atom_site_fract_x
_atom_site_fract_y
_atom_site_fract_z
_atom_site_U_iso_or_equiv
_atom_site_adp_type
_atom_site_occupancy
_atom_site_site_symmetry_order
_atom_site_calc_flag
_atom_site_refinement_flags_posn
_atom_site_refinement_flags_adp
_atom_site_refinement_flags_occupancy
_atom_site_disorder_assembly
_atom_site_disorder_group
S27 S 0.55512(13) 0.53454(13) 0.5365(5) 0.0701(9) Uani 1 1 d . . . . .
S13 S 0.48503(13) 0.43316(12) 1.0508(5) 0.0689(9) Uani 1 1 d . . . . .
S28 S 0.63636(15) 0.53925(14) 0.5378(6) 0.0753(10) Uani 1 1 d . . . . .
S12 S 0.45455(14) 0.29628(14) 0.5438(6) 0.0724(10) Uani 1 1 d . . . . .
S14 S 0.48646(13) 0.35587(13) 1.0456(5) 0.0692(9) Uani 1 1 d . . . . .
S6 S 0.75993(14) 0.63774(16) 1.0438(6) 0.0753(11) Uani 1 1 d . . . . .
S11 S 0.37705(16) 0.21784(14) 0.5562(5) 0.0736(10) Uani 1 1 d . . . . .
S26 S 0.58782(13) 0.39770(12) 0.1456(6) 0.0773(10) Uani 1 1 d . . . . .
S15 S 0.30978(13) 0.18481(12) 1.0509(5) 0.0694(9) Uani 1 1 d . . . . .
S7 S 0.44369(13) 0.46429(11) 0.5363(5) 0.0672(9) Uani 1 1 d . . . . .
S18 S 0.31851(16) 0.43959(15) 1.0391(6) 0.0777(11) Uani 1 1 d . . . . .
S5 S 0.68028(16) 0.55964(16) 1.0386(6) 0.0793(11) Uani 1 1 d . . . . .
S3 S 0.51294(11) 0.64333(12) 1.0452(5) 0.0649(8) Uani 1 1 d . . . . .
S31 S 0.62157(15) 0.78093(13) 0.5563(6) 0.0726(10) Uani 1 1 d . . . . .
S25 S 0.53643(12) 0.21283(12) 0.1456(7) 0.0774(11) Uani 1 1 d . . . . .
S4 S 0.51410(12) 0.56599(13) 1.0508(5) 0.0671(9) Uani 1 1 d . . . . .
S24 S 0.52334(12) 0.26297(14) 0.6448(7) 0.0822(11) Uani 1 1 d . . . . .
S9 S 0.19978(13) 0.28609(14) 0.5577(6) 0.0739(10) Uani 1 1 d . . . . .
S23 S 0.64952(14) 0.44904(14) 0.6418(8) 0.0865(13) Uani 1 1 d . . . . .
S32 S 0.54419(14) 0.70250(14) 0.5447(5) 0.0713(9) Uani 1 1 d . . . . .
S17 S 0.23952(15) 0.36202(16) 1.0444(6) 0.0753(11) Uani 1 1 d . . . . .
S29 S 0.79926(15) 0.71348(16) 0.5574(6) 0.0782(10) Uani 1 1 d . . . . .
S16 S 0.23223(14) 0.18641(15) 1.0521(7) 0.0806(11) Uani 1 1 d . . . . .
S30 S 0.79815(17) 0.79110(16) 0.5533(7) 0.0881(13) Uani 1 1 d . . . . .
S1 S 0.76624(14) 0.81231(15) 1.0515(6) 0.0792(11) Uani 1 1 d . . . . .
S20 S 0.41176(11) 0.60175(12) 0.1454(6) 0.0757(10) Uani 1 1 d . . . . .
S2 S 0.68898(13) 0.81383(12) 1.0507(5) 0.0694(9) Uani 1 1 d . . . . .
S8 S 0.36337(14) 0.46038(12) 0.5375(6) 0.0711(10) Uani 1 1 d . . . . .
S10 S 0.20136(17) 0.20827(15) 0.5550(7) 0.0893(13) Uani 1 1 d . . . . .
S19 S 0.32284(12) 0.53633(11) 0.1450(7) 0.0780(11) Uani 1 1 d . . . . .
S21 S 0.26064(14) 0.52337(11) 0.6458(7) 0.0800(11) Uani 1 1 d . . . . .
S22 S 0.35079(13) 0.55125(13) 0.6430(7) 0.0805(11) Uani 1 1 d . . . . .
C6 C 0.6525(4) 0.6369(4) 0.8220(19) 0.055(3) Uani 1 1 d . . . . .
C92 C 0.6685(5) 0.6152(4) 0.3976(18) 0.058(3) Uani 1 1 d . . . . .
C19 C 0.6469(5) 0.6016(5) 0.8976(19) 0.064(3) Uani 1 1 d . . . . .
C85 C 0.6970(5) 0.6810(4) 0.3237(19) 0.060(3) Uani 1 1 d . . . . .
C88 C 0.6219(5) 0.6759(5) 0.3258(17) 0.061(3) Uani 1 1 d . . . . .
C3 C 0.6570(5) 0.7115(4) 0.8294(19) 0.060(3) Uani 1 1 d . . . . .
C96 C 0.7564(6) 0.7506(6) 0.463(2) 0.080(5) Uani 1 1 d . . . . .
C56 C 0.3817(5) 0.3608(5) 0.825(2) 0.066(3) Uani 1 1 d . . . . .
C1 C 0.6891(4) 0.6718(4) 0.8212(19) 0.057(3) Uani 1 1 d . . . . .
C84 C 0.6625(6) 0.6442(5) 0.324(2) 0.067(4) Uani 1 1 d . . . . .
C28 C 0.3780(5) 0.3251(5) 0.3252(17) 0.061(3) Uani 1 1 d . . . . .
C18 C 0.6013(5) 0.5764(5) 0.9350(19) 0.062(3) Uani 1 1 d . . . . .
H18A H 0.588421 0.552973 0.861040 0.074 Uiso 1 1 calc R U . . .
H18B H 0.596459 0.567508 1.052940 0.074 Uiso 1 1 calc R U . . .
C5 C 0.6170(5) 0.6392(4) 0.819(2) 0.060(3) Uani 1 1 d . . . . .
C14 C 0.5876(4) 0.6790(4) 0.906(2) 0.059(3) Uani 1 1 d . . . . .
C78 C 0.4796(6) 0.3057(5) 1.016(2) 0.075(4) Uani 1 1 d . . . . .
H78A H 0.474403 0.298256 0.897784 0.113 Uiso 1 1 calc R U . . .
H78B H 0.457182 0.286636 1.083631 0.113 Uiso 1 1 calc R U . . .
H78C H 0.503590 0.305587 1.051231 0.113 Uiso 1 1 calc R U . . .
C73 C 0.2814(5) 0.3625(6) 0.953(2) 0.073(4) Uani 1 1 d . . . . .
C4 C 0.6187(5) 0.6748(5) 0.831(2) 0.067(4) Uani 1 1 d . . . . .
C70 C 0.2740(4) 0.2617(4) 0.9025(18) 0.059(3) Uani 1 1 d . . . . .
C40 C 0.2864(5) 0.3645(5) 0.433(2) 0.070(4) Uani 1 1 d . . . . .
H40A H 0.281809 0.369546 0.549527 0.084 Uiso 1 1 calc R U . . .
H40B H 0.273025 0.373973 0.355974 0.084 Uiso 1 1 calc R U . . .
C60 C 0.3099(5) 0.3283(4) 0.822(2) 0.062(3) Uani 1 1 d . . . . .
C67 C 0.3465(5) 0.2601(4) 0.905(2) 0.062(3) Uani 1 1 d . . . . .
C20 C 0.6802(6) 0.6009(6) 0.949(2) 0.076(4) Uani 1 1 d . . . . .
C41 C 0.2719(5) 0.3200(5) 0.4039(19) 0.062(3) Uani 1 1 d . . . . .
C38 C 0.3643(5) 0.4190(5) 0.4511(19) 0.065(4) Uani 1 1 d . . . . .
C36 C 0.4061(5) 0.3895(5) 0.3969(18) 0.064(3) Uani 1 1 d . . . . .
C89 C 0.5915(6) 0.6094(6) 0.400(2) 0.075(5) Uani 1 1 d . . . . .
C11 C 0.6901(4) 0.7726(5) 0.960(2) 0.077(4) Uani 1 1 d . . . . .
C98 C 0.7002(6) 0.7742(5) 0.446(2) 0.075(4) Uani 1 1 d . . . . .
H98A H 0.702939 0.782106 0.565383 0.090 Uiso 1 1 calc R U . . .
H98B H 0.710510 0.798100 0.375215 0.090 Uiso 1 1 calc R U . . .
C87 C 0.6565(5) 0.7124(5) 0.3259(19) 0.064(3) Uani 1 1 d . . . . .
C61 C 0.3470(4) 0.3636(4) 0.8227(17) 0.055(3) Uani 1 1 d . . . . .
C91 C 0.6344(4) 0.5803(5) 0.451(2) 0.071(4) Uani 1 1 d . . . . .
C115 C 0.3787(6) 0.6109(4) 0.250(3) 0.080(5) Uani 1 1 d . . . . .
C105 C 0.6873(8) 0.5508(9) 0.503(3) 0.107(8) Uani 1 1 d . . . . .
H10A H 0.693965 0.556872 0.384229 0.160 Uiso 1 1 calc R U . . .
H10B H 0.689961 0.528029 0.534460 0.160 Uiso 1 1 calc R U . . .
H10C H 0.705212 0.573701 0.570783 0.160 Uiso 1 1 calc R U . . .
C143 C 0.6234(5) 0.3889(5) 0.255(2) 0.077(4) Uani 1 1 d . . . . .
C66 C 0.3886(4) 0.2730(4) 0.944(2) 0.064(3) Uani 1 1 d . . . . .
H66A H 0.398662 0.259316 0.871724 0.077 Uiso 1 1 calc R U . . .
H66B H 0.392124 0.268382 1.062495 0.077 Uiso 1 1 calc R U . . .
C72 C 0.2777(5) 0.3271(5) 0.8941(18) 0.065(4) Uani 1 1 d . . . . .
C75 C 0.3544(5) 0.3979(5) 0.8926(19) 0.063(3) Uani 1 1 d . . . . .
C16 C 0.5547(4) 0.6089(5) 0.955(2) 0.064(3) Uani 1 1 d . . . . .
C50 C 0.3139(8) 0.4500(6) 0.505(3) 0.104(8) Uani 1 1 d . . . . .
H50A H 0.305847 0.440893 0.389614 0.157 Uiso 1 1 calc R U . . .
H50B H 0.312487 0.474100 0.523552 0.157 Uiso 1 1 calc R U . . .
H50C H 0.296140 0.429463 0.582868 0.157 Uiso 1 1 calc R U . . .
C7 C 0.7220(5) 0.6735(6) 0.895(2) 0.068(4) Uani 1 1 d . . . . .
C34 C 0.4127(5) 0.3317(5) 0.4010(18) 0.063(3) Uani 1 1 d . . . . .
C90 C 0.5980(5) 0.5794(4) 0.4418(18) 0.065(3) Uani 1 1 d . . . . .
C65 C 0.4100(4) 0.3192(4) 0.902(2) 0.061(3) Uani 1 1 d . . . . .
C33 C 0.3429(5) 0.2878(5) 0.326(2) 0.063(3) Uani 1 1 d . . . . .
C31 C 0.3024(5) 0.3181(4) 0.3250(17) 0.057(3) Uani 1 1 d . . . . .
C69 C 0.2739(4) 0.2288(4) 0.958(2) 0.062(3) Uani 1 1 d . . . . .
C83 C 0.6239(5) 0.6402(4) 0.3195(18) 0.059(3) Uani 1 1 d . . . . .
C9 C 0.7256(4) 0.7372(5) 0.9029(19) 0.060(3) Uani 1 1 d . . . . .
C26 C 0.6302(6) 0.5193(6) 1.007(3) 0.086(5) Uani 1 1 d . . . . .
H26A H 0.623626 0.517309 0.887471 0.130 Uiso 1 1 calc R U . . .
H26B H 0.611820 0.524400 1.070605 0.130 Uiso 1 1 calc R U . . .
H26C H 0.628219 0.494555 1.044631 0.130 Uiso 1 1 calc R U . . .
C93 C 0.7139(4) 0.6361(4) 0.431(2) 0.067(4) Uani 1 1 d . . . . .
H93A H 0.719319 0.631360 0.547145 0.080 Uiso 1 1 calc R U . . .
H93B H 0.726852 0.626469 0.352719 0.080 Uiso 1 1 calc R U . . .
C99 C 0.6586(5) 0.7451(4) 0.4039(19) 0.061(3) Uani 1 1 d . . . . .
C12 C 0.6540(5) 0.7401(5) 0.905(2) 0.066(4) Uani 1 1 d . . . . .
C68 C 0.3106(5) 0.2273(5) 0.959(2) 0.069(4) Uani 1 1 d . . . . .
C2 C 0.6904(5) 0.7084(5) 0.825(2) 0.067(4) Uani 1 1 d . . . . .
C102 C 0.5871(4) 0.6685(4) 0.4044(18) 0.056(3) Uani 1 1 d . . . . .
C58 C 0.3429(5) 0.2899(5) 0.831(2) 0.063(3) Uani 1 1 d . . . . .
C95 C 0.7598(5) 0.7146(5) 0.466(2) 0.065(3) Uani 1 1 d . . . . .
C74 C 0.3178(5) 0.3970(5) 0.953(2) 0.066(4) Uani 1 1 d . . . . .
C71 C 0.2493(5) 0.2825(5) 0.935(3) 0.076(4) Uani 1 1 d . . . . .
H71A H 0.240400 0.279056 1.052378 0.091 Uiso 1 1 calc R U . . .
H71B H 0.225787 0.271311 0.860815 0.091 Uiso 1 1 calc R U . . .
C30 C 0.3375(5) 0.3557(5) 0.3207(19) 0.061(3) Uani 1 1 d . . . . .
C142 C 0.6111(5) 0.3518(4) 0.309(3) 0.083(5) Uani 1 1 d . . . . .
C24 C 0.5193(5) 0.6913(6) 1.017(3) 0.079(5) Uani 1 1 d . . . . .
H24A H 0.532577 0.702256 0.910379 0.118 Uiso 1 1 calc R U . . .
H24B H 0.535329 0.708530 1.108772 0.118 Uiso 1 1 calc R U . . .
H24C H 0.493366 0.689590 1.017016 0.118 Uiso 1 1 calc R U . . .
C55 C 0.4961(8) 0.3445(7) 0.511(3) 0.092(6) Uani 1 1 d . . . . .
H55A H 0.495843 0.352853 0.396046 0.138 Uiso 1 1 calc R U . . .
H55B H 0.520542 0.343800 0.530940 0.138 Uiso 1 1 calc R U . . .
H55C H 0.494773 0.363131 0.589061 0.138 Uiso 1 1 calc R U . . .
C122 C 0.3357(5) 0.5815(5) 0.758(3) 0.082(5) Uani 1 1 d . . . . .
C15 C 0.5563(4) 0.6465(4) 0.9573(18) 0.059(3) Uani 1 1 d . . . . .
C10 C 0.7259(5) 0.7711(6) 0.956(2) 0.076(4) Uani 1 1 d . . . . .
C44 C 0.2786(5) 0.2514(4) 0.406(2) 0.064(3) Uani 1 1 d . . . . .
C64 C 0.4431(4) 0.3529(4) 0.9594(19) 0.061(3) Uani 1 1 d . . . . .
C59 C 0.3086(5) 0.2915(5) 0.8273(19) 0.059(3) Uani 1 1 d . . . . .
C103 C 0.5618(4) 0.6224(4) 0.4343(19) 0.061(3) Uani 1 1 d . . . . .
H10D H 0.551794 0.616262 0.550534 0.073 Uiso 1 1 calc R U . . .
H10E H 0.539201 0.609844 0.355760 0.073 Uiso 1 1 calc R U . . .
C130 C 0.6357(6) 0.3805(5) 0.815(3) 0.081(5) Uani 1 1 d . . . . .
C135 C 0.6006(6) 0.4348(7) 0.723(3) 0.087(5) Uani 1 1 d . . . . .
H13C H 0.581404 0.408394 0.682413 0.130 Uiso 1 1 calc R U . . .
H13D H 0.592808 0.453837 0.685728 0.130 Uiso 1 1 calc R U . . .
H13E H 0.601164 0.434553 0.845942 0.130 Uiso 1 1 calc R U . . .
C132 C 0.5934(5) 0.3521(5) 0.779(3) 0.074(4) Uani 1 1 d . . . . .
H13F H 0.586684 0.353462 0.661057 0.089 Uiso 1 1 calc R U . . .
H13G H 0.575712 0.356450 0.853390 0.089 Uiso 1 1 calc R U . . .
C86 C 0.6939(6) 0.7155(6) 0.325(2) 0.073(4) Uani 1 1 d . . . . .
C45 C 0.2994(7) 0.2258(6) 0.450(2) 0.083(5) Uani 1 1 d . . . . .
H45A H 0.296023 0.218166 0.569857 0.099 Uiso 1 1 calc R U . . .
H45B H 0.288956 0.201725 0.380238 0.099 Uiso 1 1 calc R U . . .
C29 C 0.3743(4) 0.3594(4) 0.3226(19) 0.058(3) Uani 1 1 d . . . . .
C57 C 0.3810(4) 0.3246(4) 0.8292(19) 0.057(3) Uani 1 1 d . . . . .
C76 C 0.3987(4) 0.4236(4) 0.9356(19) 0.060(3) Uani 1 1 d . . . . .
H76A H 0.412020 0.447448 0.864176 0.072 Uiso 1 1 calc R U . . .
H76B H 0.402923 0.431448 1.054866 0.072 Uiso 1 1 calc R U . . .
C63 C 0.4441(4) 0.3903(5) 0.9529(18) 0.059(3) Uani 1 1 d . . . . .
C97 C 0.7219(5) 0.7506(5) 0.409(2) 0.071(4) Uani 1 1 d . . . . .
C37 C 0.4027(5) 0.4215(5) 0.449(2) 0.065(3) Uani 1 1 d . . . . .
C48 C 0.4117(5) 0.2965(5) 0.454(2) 0.068(4) Uani 1 1 d . . . . .
C82 C 0.3659(7) 0.4786(5) 1.000(3) 0.100(7) Uani 1 1 d . . . . .
H82A H 0.368396 0.503087 1.044711 0.149 Uiso 1 1 calc R U . . .
H82B H 0.385283 0.473329 1.054577 0.149 Uiso 1 1 calc R U . . .
H82C H 0.370704 0.481265 0.879297 0.149 Uiso 1 1 calc R U . . .
C32 C 0.3056(5) 0.2850(4) 0.3275(19) 0.065(4) Uani 1 1 d . . . . .
C62 C 0.4118(4) 0.3947(4) 0.8959(18) 0.053(3) Uani 1 1 d . . . . .
C108 C 0.6073(6) 0.8017(5) 0.382(2) 0.078(4) Uani 1 1 d . . . . .
H10F H 0.626404 0.808797 0.291077 0.117 Uiso 1 1 calc R U . . .
H10G H 0.606957 0.825377 0.420555 0.117 Uiso 1 1 calc R U . . .
H10H H 0.580943 0.782105 0.342692 0.117 Uiso 1 1 calc R U . . .
C100 C 0.6210(5) 0.7385(5) 0.456(2) 0.066(3) Uani 1 1 d . . . . .
C22 C 0.8096(7) 0.8050(9) 1.013(5) 0.133(12) Uani 1 1 d . . . . .
H22A H 0.827438 0.824623 0.931765 0.199 Uiso 1 1 calc R U . . .
H22B H 0.800235 0.778398 0.968961 0.199 Uiso 1 1 calc R U . . .
H22C H 0.823761 0.808282 1.118317 0.199 Uiso 1 1 calc R U . . .
C47 C 0.3785(5) 0.2606(5) 0.456(2) 0.070(4) Uani 1 1 d . . . . .
C145 C 0.5782(5) 0.4267(5) 0.294(2) 0.080(4) Uani 1 1 d . . . . .
H14A H 0.559016 0.433139 0.246381 0.120 Uiso 1 1 calc R U . . .
H14B H 0.567546 0.411505 0.397187 0.120 Uiso 1 1 calc R U . . .
H14C H 0.602883 0.451141 0.318647 0.120 Uiso 1 1 calc R U . . .
C140 C 0.5898(5) 0.2823(4) 0.311(3) 0.072(4) Uani 1 1 d . . . . .
C35 C 0.4380(5) 0.3770(5) 0.4328(19) 0.064(3) Uani 1 1 d . . . . .
H35A H 0.460610 0.389878 0.354663 0.077 Uiso 1 1 calc R U . . .
H35B H 0.447761 0.382953 0.549460 0.077 Uiso 1 1 calc R U . . .
C21 C 0.7183(5) 0.6377(5) 0.949(2) 0.069(4) Uani 1 1 d . . . . .
C23 C 0.7128(6) 0.8519(5) 0.882(3) 0.084(5) Uani 1 1 d . . . . .
H23A H 0.693903 0.846107 0.791174 0.126 Uiso 1 1 calc R U . . .
H23B H 0.736048 0.851459 0.839568 0.126 Uiso 1 1 calc R U . . .
H23C H 0.720859 0.878125 0.928429 0.126 Uiso 1 1 calc R U . . .
C52 C 0.1691(8) 0.2799(8) 0.373(3) 0.103(7) Uani 1 1 d . . . . .
H52A H 0.144933 0.279675 0.408368 0.155 Uiso 1 1 calc R U . . .
H52B H 0.183849 0.301792 0.295386 0.155 Uiso 1 1 calc R U . . .
H52C H 0.162032 0.254839 0.317800 0.155 Uiso 1 1 calc R U . . .
C42 C 0.2411(4) 0.2856(5) 0.464(2) 0.067(4) Uani 1 1 d . . . . .
C94 C 0.7285(5) 0.6801(5) 0.402(2) 0.064(3) Uani 1 1 d . . . . .
C101 C 0.5852(5) 0.7013(5) 0.453(2) 0.063(3) Uani 1 1 d . . . . .
C114 C 0.3355(4) 0.5807(4) 0.258(3) 0.081(5) Uani 1 1 d . . . . .
C8 C 0.7514(4) 0.7161(5) 0.939(2) 0.068(4) Uani 1 1 d . . . . .
H8A H 0.775020 0.726892 0.865665 0.082 Uiso 1 1 calc R U . . .
H8B H 0.759729 0.718929 1.057051 0.082 Uiso 1 1 calc R U . . .
C43 C 0.2441(6) 0.2495(5) 0.458(2) 0.073(4) Uani 1 1 d . . . . .
C13 C 0.6096(4) 0.7253(5) 0.940(2) 0.065(3) Uani 1 1 d . . . . .
H13A H 0.599509 0.738318 0.864690 0.078 Uiso 1 1 calc R U . . .
H13B H 0.605718 0.730740 1.057413 0.078 Uiso 1 1 calc R U . . .
C46 C 0.3423(6) 0.2550(5) 0.409(2) 0.071(4) Uani 1 1 d . . . . .
C139 C 0.5813(6) 0.2457(5) 0.255(2) 0.074(4) Uani 1 1 d . . . . .
C125 C 0.3062(5) 0.6260(5) 0.898(2) 0.073(4) Uani 1 1 d . . . . .
C81 C 0.2237(6) 0.3807(6) 0.862(3) 0.082(5) Uani 1 1 d . . . . .
H81A H 0.226121 0.368540 0.758883 0.123 Uiso 1 1 calc R U . . .
H81B H 0.240483 0.409501 0.854339 0.123 Uiso 1 1 calc R U . . .
H81C H 0.196091 0.373964 0.876910 0.123 Uiso 1 1 calc R U . . .
C138 C 0.6386(5) 0.3454(4) 0.397(2) 0.070(4) Uani 1 1 d . . . . .
C134 C 0.5667(6) 0.2731(6) 0.750(2) 0.083(5) Uani 1 1 d . . . . .
C53 C 0.2103(9) 0.1672(6) 0.521(4) 0.118(9) Uani 1 1 d . . . . .
H53A H 0.217909 0.167247 0.403806 0.177 Uiso 1 1 calc R U . . .
H53B H 0.186213 0.142249 0.545469 0.177 Uiso 1 1 calc R U . . .
H53C H 0.231682 0.170162 0.594313 0.177 Uiso 1 1 calc R U . . .
C117 C 0.2771(6) 0.5005(6) 0.235(3) 0.086(5) Uani 1 1 d . . . . .
H11A H 0.255275 0.500372 0.173901 0.129 Uiso 1 1 calc R U . . .
H11B H 0.276251 0.507128 0.352375 0.129 Uiso 1 1 calc R U . . .
H11C H 0.274641 0.474340 0.227536 0.129 Uiso 1 1 calc R U . . .
C107 C 0.7885(8) 0.8317(6) 0.513(3) 0.097(6) Uani 1 1 d . . . . .
H10I H 0.773619 0.826676 0.409067 0.146 Uiso 1 1 calc R U . . .
H10J H 0.813672 0.856550 0.503984 0.146 Uiso 1 1 calc R U . . .
H10K H 0.773126 0.833575 0.606157 0.146 Uiso 1 1 calc R U . . .
S34 S 0.8598(3) 0.9354(3) 0.656(3) 0.232(7) Uani 1 1 d D U . . .
C144 C 0.5001(6) 0.2226(5) 0.229(3) 0.089(5) Uani 1 1 d . . . . .
H14D H 0.475592 0.197592 0.247539 0.133 Uiso 1 1 calc R U . . .
H14E H 0.495242 0.238798 0.149432 0.133 Uiso 1 1 calc R U . . .
H14F H 0.509533 0.236782 0.334914 0.133 Uiso 1 1 calc R U . . .
C124 C 0.3463(5) 0.6385(4) 0.893(2) 0.072(4) Uani 1 1 d . . . . .
C39 C 0.3316(5) 0.3847(4) 0.393(2) 0.061(3) Uani 1 1 d . . . . .
C112 C 0.2644(4) 0.5745(5) 0.272(2) 0.066(3) Uani 1 1 d . . . . .
H11D H 0.247312 0.551881 0.345653 0.079 Uiso 1 1 calc R U . . .
H11E H 0.258224 0.566104 0.153809 0.079 Uiso 1 1 calc R U . . .
C131 C 0.6636(7) 0.4183(6) 0.750(3) 0.085(5) Uani 1 1 d . . . . .
C27 C 0.7776(6) 0.6226(7) 0.858(3) 0.094(7) Uani 1 1 d . . . . .
H27A H 0.767685 0.628771 0.756259 0.141 Uiso 1 1 calc R U . . .
H27B H 0.767780 0.594166 0.862948 0.141 Uiso 1 1 calc R U . . .
H27C H 0.806509 0.636996 0.856620 0.141 Uiso 1 1 calc R U . . .
C129 C 0.6525(5) 0.3609(5) 0.893(2) 0.073(4) Uani 1 1 d . . . . .
C148 C 0.9490(6) 0.9210(5) 0.863(3) 0.213(10) Uani 1 1 d D U . A 1
C121 C 0.2929(5) 0.5675(5) 0.754(3) 0.080(5) Uani 1 1 d . . . . .
C113 C 0.3074(4) 0.5904(5) 0.310(3) 0.080(5) Uani 1 1 d . . . . .
C137 C 0.6263(4) 0.3055(4) 0.398(2) 0.069(4) Uani 1 1 d . . . . .
C104 C 0.5434(6) 0.5022(5) 0.358(3) 0.086(5) Uani 1 1 d . . . . .
H10L H 0.544533 0.516628 0.256133 0.130 Uiso 1 1 calc R U . . .
H10M H 0.516832 0.479426 0.371433 0.130 Uiso 1 1 calc R U . . .
H10N H 0.562642 0.493127 0.350332 0.130 Uiso 1 1 calc R U . . .
C54 C 0.3929(7) 0.1999(6) 0.387(2) 0.084(5) Uani 1 1 d . . . . .
H54A H 0.373483 0.191380 0.296141 0.125 Uiso 1 1 calc R U . . .
H54B H 0.395487 0.177377 0.424425 0.125 Uiso 1 1 calc R U . . .
H54C H 0.418551 0.220889 0.346285 0.125 Uiso 1 1 calc R U . . .
C120 C 0.2792(4) 0.5893(4) 0.811(3) 0.085(6) Uani 1 1 d . . . . .
C136 C 0.4856(6) 0.2317(5) 0.784(3) 0.080(5) Uani 1 1 d . . . . .
H13H H 0.461588 0.232774 0.759230 0.120 Uiso 1 1 calc R U . . .
H13I H 0.494004 0.240375 0.898772 0.120 Uiso 1 1 calc R U . . .
H13J H 0.480235 0.204524 0.769825 0.120 Uiso 1 1 calc R U . . .
C119 C 0.2423(5) 0.5927(5) 0.777(2) 0.071(4) Uani 1 1 d . . . . .
H11I H 0.220287 0.575072 0.851692 0.085 Uiso 1 1 calc R U . . .
H11J H 0.233636 0.586104 0.659201 0.085 Uiso 1 1 calc R U . . .
C141 C 0.5741(4) 0.3103(6) 0.276(2) 0.075(4) Uani 1 1 d . . . . .
H14G H 0.552121 0.305260 0.352680 0.090 Uiso 1 1 calc R U . . .
H14H H 0.564844 0.307826 0.159050 0.090 Uiso 1 1 calc R U . . .
C126 C 0.2553(5) 0.4860(5) 0.783(2) 0.074(4) Uani 1 1 d . . . . .
H12A H 0.234218 0.460389 0.743074 0.111 Uiso 1 1 calc R U . . .
H12B H 0.248469 0.491127 0.895098 0.111 Uiso 1 1 calc R U . . .
H12C H 0.280164 0.485683 0.789081 0.111 Uiso 1 1 calc R U . . .
C110 C 0.2928(4) 0.6392(5) 0.398(2) 0.071(4) Uani 1 1 d . . . . .
C17 C 0.5857(4) 0.6050(5) 0.899(2) 0.063(3) Uani 1 1 d . . . . .
C151 C 0.9250(7) 0.9802(7) 0.823(3) 0.219(10) Uani 1 1 d D U . A 1
C109 C 0.5029(6) 0.6538(5) 0.511(3) 0.078(4) Uani 1 1 d . . . . .
H10O H 0.479037 0.652128 0.558797 0.118 Uiso 1 1 calc R U . . .
H10P H 0.499249 0.648293 0.391149 0.118 Uiso 1 1 calc R U . . .
H10Q H 0.508056 0.634335 0.566150 0.118 Uiso 1 1 calc R U . . .
C149 C 0.9135(6) 0.9124(6) 0.776(3) 0.233(9) Uani 1 1 d D U . A 1
C127 C 0.3985(6) 0.5640(5) 0.722(3) 0.082(5) Uani 1 1 d . . . . .
H12D H 0.408144 0.548392 0.663574 0.124 Uiso 1 1 calc R U . . .
H12E H 0.416789 0.592172 0.702789 0.124 Uiso 1 1 calc R U . . .
H12F H 0.396615 0.558361 0.841827 0.124 Uiso 1 1 calc R U . . .
C128 C 0.6933(5) 0.3744(5) 0.894(3) 0.078(5) Uani 1 1 d . . . . .
C133 C 0.5917(4) 0.3113(5) 0.819(3) 0.082(5) Uani 1 1 d . . . . .
C152 C 0.9277(8) 1.0216(8) 0.786(7) 0.212(13) Uani 1 1 d . U . A 1
H15A H 0.906985 1.024380 0.845537 0.255 Uiso 1 1 calc R U . A 1
H15B H 0.926262 1.025934 0.664431 0.255 Uiso 1 1 calc R U . A 1
C80 C 0.1936(7) 0.1946(7) 1.031(3) 0.096(6) Uani 1 1 d . . . . .
H80A H 0.169821 0.172536 1.080379 0.144 Uiso 1 1 calc R U . . .
H80B H 0.199690 0.219173 1.088985 0.144 Uiso 1 1 calc R U . . .
H80C H 0.188972 0.196942 0.912322 0.144 Uiso 1 1 calc R U . . .
C111 C 0.3226(5) 0.6262(4) 0.398(2) 0.067(4) Uani 1 1 d . . . . .
C77 C 0.5166(6) 0.4547(7) 0.875(3) 0.094(6) Uani 1 1 d . . . . .
H77A H 0.503680 0.463192 0.793603 0.141 Uiso 1 1 calc R U . . .
H77B H 0.522041 0.435139 0.823755 0.141 Uiso 1 1 calc R U . . .
H77C H 0.541471 0.477551 0.911873 0.141 Uiso 1 1 calc R U . . .
C118 C 0.4218(7) 0.5743(5) 0.283(3) 0.091(6) Uani 1 1 d . . . . .
H11F H 0.445879 0.574296 0.247835 0.137 Uiso 1 1 calc R U . . .
H11G H 0.399660 0.547042 0.285028 0.137 Uiso 1 1 calc R U . . .
H11H H 0.425746 0.585714 0.395414 0.137 Uiso 1 1 calc R U . . .
C79 C 0.2894(5) 0.1498(5) 0.882(2) 0.075(4) Uani 1 1 d . . . . .
H79A H 0.305257 0.161126 0.781218 0.112 Uiso 1 1 calc R U . . .
H79B H 0.262128 0.143446 0.861093 0.112 Uiso 1 1 calc R U . . .
H79C H 0.289606 0.125580 0.912830 0.112 Uiso 1 1 calc R U . . .
C123 C 0.3615(4) 0.6188(5) 0.816(2) 0.071(4) Uani 1 1 d . . . . .
C49 C 0.4555(5) 0.4986(5) 0.365(2) 0.074(4) Uani 1 1 d . . . . .
H49A H 0.455184 0.485530 0.259869 0.111 Uiso 1 1 calc R U . . .
H49B H 0.481860 0.521528 0.382555 0.111 Uiso 1 1 calc R U . . .
H49C H 0.435948 0.507227 0.359924 0.111 Uiso 1 1 calc R U . . .
C106 C 0.8276(8) 0.7179(9) 0.378(3) 0.100(6) Uani 1 1 d . . . . .
H10R H 0.839051 0.744652 0.332950 0.150 Uiso 1 1 calc R U . . .
H10S H 0.810690 0.698684 0.293964 0.150 Uiso 1 1 calc R U . . .
H10T H 0.848903 0.712686 0.409221 0.150 Uiso 1 1 calc R U . . .
C116 C 0.3888(5) 0.6481(6) 0.310(2) 0.075(4) Uani 1 1 d . . . . .
C25 C 0.4817(6) 0.5449(7) 0.873(3) 0.095(6) Uani 1 1 d . . . . .
H25A H 0.496199 0.541210 0.780975 0.142 Uiso 1 1 calc R U . . .
H25B H 0.472282 0.562686 0.836792 0.142 Uiso 1 1 calc R U . . .
H25C H 0.459116 0.519254 0.904062 0.142 Uiso 1 1 calc R U . . .
C146 C 0.9599(6) 0.9873(6) 0.910(4) 0.205(10) Uani 1 1 d D U . A 1
C147 C 0.9725(6) 0.9591(5) 0.930(4) 0.200(10) Uani 1 1 d D U . A 1
C150 C 0.9011(6) 0.9408(8) 0.756(3) 0.233(9) Uani 1 1 d D U . A 1
S33 S 0.8806(4) 0.8671(3) 0.687(3) 0.263(8) Uani 1 1 d D U . . .
S35 S 0.0956(7) 0.1416(5) 0.173(4) 0.313(11) Uani 1 1 d D U . . .
C163 C 0.0032(13) 0.0876(10) 0.262(7) 0.201(12) Uani 1 1 d D U . B 1
H16A H 0.002977 0.086913 0.137724 0.241 Uiso 1 1 calc R U . B 1
H16B H 0.004514 0.112158 0.302258 0.241 Uiso 1 1 calc R U . B 1
C158 C 0.0177(8) 0.0411(7) 0.421(4) 0.177(9) Uani 1 1 d D U . B 1
C159 C 0.0352(9) 0.0801(7) 0.340(4) 0.202(10) Uani 1 1 d D U . B 1
C160 C 0.0758(12) 0.0982(11) 0.260(6) 0.241(10) Uani 1 1 d D U . B 1
C157 C 0.0405(8) 0.0192(7) 0.428(5) 0.170(9) Uani 1 1 d D U . B 1
S36 S 0.1436(5) 0.0982(6) 0.194(3) 0.285(10) Uani 1 1 d D U . . .
C161 C 0.0974(11) 0.0756(11) 0.267(6) 0.230(10) Uani 1 1 d D U . B 1
C162 C 0.0801(8) 0.0363(9) 0.353(5) 0.188(10) Uani 1 1 d D U . B 1
C156 C 0.8660(6) 0.9840(7) 0.693(4) 0.103(6) Uani 1 1 d D U . C 2
H15C H 0.8719(12) 0.9909(13) 0.82(2) 0.154 Uiso 1 1 calc R U . C 2
H15D H 0.841(4) 0.9839(6) 0.662(6) 0.154 Uiso 1 1 calc R U . C 2
H15E H 0.888(4) 1.004(3) 0.624(11) 0.154 Uiso 1 1 calc R U . C 2
C166 C 0.1714(8) 0.0786(12) 0.295(7) 0.244(18) Uani 1 1 d D U . . .
H16C H 0.198482 0.092081 0.250979 0.366 Uiso 1 1 calc R U . . .
H16D H 0.172018 0.082974 0.415643 0.366 Uiso 1 1 calc R U . . .
H16E H 0.158945 0.050258 0.271995 0.366 Uiso 1 1 calc R U . . .
C154 C 0.8984(9) 0.8304(8) 0.782(8) 0.21(2) Uani 1 1 d . . . . .
H15F H 0.881464 0.803672 0.738897 0.250 Uiso 1 1 calc R U . . .
H15G H 0.925850 0.839825 0.749587 0.250 Uiso 1 1 calc R U . . .
H15H H 0.896491 0.830113 0.904622 0.250 Uiso 1 1 calc R U . . .
C164 C 0.0431(8) 0.1429(5) 0.187(4) 0.118(11) Uani 1 1 d . . . D 2
H16F H 0.025002 0.122472 0.265470 0.178 Uiso 1 1 calc R U . D 2
H16G H 0.030813 0.137940 0.076544 0.178 Uiso 1 1 calc R U . D 2
H16H H 0.048616 0.168898 0.227436 0.178 Uiso 1 1 calc R U . D 2

loop_
_atom_site_aniso_label
_atom_site_aniso_U_11
_atom_site_aniso_U_22
_atom_site_aniso_U_33
_atom_site_aniso_U_23
_atom_site_aniso_U_13
_atom_site_aniso_U_12
S27 0.062(2) 0.059(2) 0.087(2) -0.0043(17) -0.0048(17) 0.0282(17)
S13 0.065(2) 0.0545(19) 0.090(2) -0.0024(16) -0.0045(17) 0.0314(17)
S28 0.076(3) 0.065(2) 0.097(3) 0.0073(19) 0.004(2) 0.044(2)
S12 0.077(2) 0.075(3) 0.087(2) 0.0046(19) -0.0001(19) 0.054(2)
S14 0.066(2) 0.062(2) 0.086(2) -0.0040(17) -0.0083(17) 0.0377(18)
S6 0.070(2) 0.096(3) 0.084(2) -0.006(2) -0.0032(18) 0.060(2)
S11 0.098(3) 0.067(2) 0.080(2) 0.0006(17) -0.002(2) 0.058(2)
S26 0.061(2) 0.0550(19) 0.122(3) -0.0001(19) 0.000(2) 0.0335(17)
S15 0.072(2) 0.0542(19) 0.086(2) -0.0047(16) -0.0040(18) 0.0351(18)
S7 0.068(2) 0.0494(17) 0.083(2) 0.0011(15) 0.0002(17) 0.0290(16)
S18 0.087(3) 0.076(3) 0.096(3) 0.000(2) 0.001(2) 0.060(2)
S5 0.083(3) 0.082(3) 0.095(3) 0.003(2) -0.002(2) 0.058(2)
S3 0.0533(18) 0.060(2) 0.088(2) 0.0074(16) 0.0073(15) 0.0337(16)
S31 0.081(3) 0.063(2) 0.088(2) -0.0009(18) 0.0031(19) 0.047(2)
S25 0.0494(18) 0.0535(19) 0.127(4) -0.0030(19) -0.0044(19) 0.0241(15)
S4 0.0583(19) 0.062(2) 0.085(2) 0.0005(16) 0.0032(16) 0.0331(17)
S24 0.052(2) 0.067(2) 0.127(3) 0.008(2) -0.0016(19) 0.0285(18)
S9 0.059(2) 0.072(2) 0.089(3) -0.0016(19) 0.0010(17) 0.0314(19)
S23 0.066(2) 0.065(2) 0.137(4) 0.006(2) 0.000(2) 0.040(2)
S32 0.072(2) 0.074(2) 0.085(2) -0.0052(18) -0.0019(18) 0.049(2)
S17 0.074(3) 0.090(3) 0.085(2) 0.004(2) 0.0001(19) 0.059(2)
S29 0.070(2) 0.082(3) 0.090(3) 0.006(2) 0.0019(19) 0.044(2)
S16 0.065(2) 0.072(3) 0.098(3) 0.001(2) 0.004(2) 0.029(2)
S30 0.085(3) 0.067(3) 0.107(3) 0.006(2) 0.006(2) 0.034(2)
S1 0.062(2) 0.068(2) 0.098(3) 0.004(2) -0.002(2) 0.0252(19)
S20 0.0490(17) 0.0582(19) 0.125(3) 0.0045(19) 0.0013(18) 0.0306(16)
S2 0.064(2) 0.057(2) 0.088(2) 0.0046(17) 0.0067(17) 0.0304(17)
S8 0.075(2) 0.0488(18) 0.096(3) -0.0087(16) -0.0044(19) 0.0355(17)
S10 0.083(3) 0.063(2) 0.108(3) -0.004(2) -0.004(2) 0.025(2)
S19 0.0524(18) 0.0476(17) 0.132(4) -0.0051(19) -0.0039(19) 0.0236(15)
S21 0.065(2) 0.0488(19) 0.124(3) -0.0025(19) -0.010(2) 0.0266(17)
S22 0.062(2) 0.059(2) 0.123(4) -0.008(2) -0.002(2) 0.0326(18)
C6 0.041(6) 0.053(7) 0.079(8) -0.005(6) -0.004(5) 0.030(6)
C92 0.057(7) 0.059(7) 0.067(7) 0.002(6) 0.002(5) 0.035(6)
C19 0.062(8) 0.066(8) 0.069(8) -0.009(6) 0.000(6) 0.036(7)
C85 0.063(8) 0.055(7) 0.072(8) 0.005(6) 0.015(6) 0.037(7)
C88 0.076(9) 0.064(8) 0.057(7) 0.001(6) -0.003(6) 0.047(7)
C3 0.060(8) 0.056(7) 0.067(8) 0.003(6) 0.006(6) 0.031(6)
C96 0.088(12) 0.079(11) 0.088(11) 0.023(9) 0.025(9) 0.052(10)
C56 0.063(8) 0.070(9) 0.078(9) -0.001(7) -0.004(7) 0.044(7)
C1 0.043(6) 0.054(7) 0.076(8) 0.004(6) 0.009(5) 0.025(6)
C84 0.086(11) 0.063(8) 0.081(9) -0.002(7) -0.007(8) 0.059(8)
C28 0.067(9) 0.073(9) 0.057(7) -0.005(6) -0.009(6) 0.044(7)
C18 0.058(7) 0.056(7) 0.071(8) -0.002(6) 0.000(6) 0.028(6)
C5 0.056(7) 0.053(7) 0.079(8) 0.006(6) 0.015(6) 0.032(6)
C14 0.045(6) 0.053(7) 0.088(9) 0.007(6) 0.006(6) 0.031(6)
C78 0.077(10) 0.070(9) 0.091(11) 0.003(8) 0.001(8) 0.045(8)
C73 0.076(10) 0.084(11) 0.084(10) -0.001(8) 0.008(8) 0.058(9)
C4 0.059(8) 0.079(10) 0.068(8) -0.004(7) -0.002(6) 0.039(8)
C70 0.048(6) 0.064(8) 0.066(7) -0.005(6) -0.013(5) 0.028(6)
C40 0.084(10) 0.054(7) 0.091(10) 0.005(7) -0.010(8) 0.049(8)
C60 0.059(8) 0.049(7) 0.087(9) -0.012(6) -0.016(6) 0.034(6)
C67 0.068(9) 0.050(7) 0.082(9) 0.000(6) -0.005(7) 0.039(7)
C20 0.076(10) 0.089(12) 0.087(10) -0.001(8) -0.002(8) 0.059(10)
C41 0.065(8) 0.064(8) 0.076(8) 0.001(6) -0.015(6) 0.046(7)
C38 0.083(10) 0.069(8) 0.076(8) 0.009(6) -0.011(7) 0.062(8)
C36 0.082(10) 0.075(9) 0.059(7) 0.010(6) 0.000(6) 0.057(8)
C89 0.101(13) 0.089(11) 0.074(9) -0.020(8) -0.021(8) 0.077(11)
C11 0.044(7) 0.072(10) 0.100(11) 0.019(8) 0.011(7) 0.018(7)
C98 0.086(11) 0.061(8) 0.091(10) 0.007(7) 0.006(8) 0.046(8)
C87 0.070(9) 0.065(8) 0.069(8) 0.011(6) 0.001(6) 0.043(7)
C61 0.055(7) 0.057(7) 0.060(7) 0.007(5) 0.005(5) 0.033(6)
C91 0.049(7) 0.060(8) 0.105(12) -0.017(8) -0.001(7) 0.027(7)
C115 0.076(10) 0.033(6) 0.138(15) 0.000(7) -0.017(9) 0.032(7)
C105 0.105(16) 0.127(19) 0.124(17) 0.052(15) 0.023(13) 0.084(16)
C143 0.051(8) 0.069(9) 0.093(11) -0.007(8) 0.019(7) 0.016(7)
C66 0.049(7) 0.055(7) 0.095(10) -0.012(7) 0.000(6) 0.031(6)
C72 0.072(9) 0.082(10) 0.060(7) 0.000(6) -0.006(6) 0.051(8)
C75 0.070(9) 0.064(8) 0.077(9) 0.001(6) 0.015(7) 0.050(7)
C16 0.046(6) 0.058(8) 0.083(9) 0.014(6) -0.003(6) 0.023(6)
C50 0.130(19) 0.059(10) 0.144(18) 0.007(11) 0.038(15) 0.062(12)
C7 0.063(8) 0.088(11) 0.067(8) 0.009(7) 0.014(6) 0.049(8)
C34 0.064(8) 0.079(9) 0.062(7) -0.007(6) -0.003(6) 0.048(8)
C90 0.076(9) 0.051(7) 0.063(7) -0.008(5) -0.014(6) 0.028(7)
C65 0.047(6) 0.055(7) 0.088(9) 0.011(6) 0.001(6) 0.032(6)
C33 0.056(7) 0.062(8) 0.081(9) -0.015(7) -0.010(6) 0.037(7)
C31 0.067(8) 0.050(7) 0.064(7) 0.001(5) 0.000(6) 0.037(6)
C69 0.056(7) 0.055(7) 0.073(8) -0.005(6) -0.005(6) 0.026(6)
C83 0.076(9) 0.046(7) 0.061(7) 0.005(5) -0.002(6) 0.035(7)
C9 0.040(6) 0.063(8) 0.073(8) 0.001(6) 0.002(5) 0.022(6)
C26 0.071(10) 0.082(11) 0.123(15) 0.016(10) 0.003(10) 0.052(9)
C93 0.054(7) 0.047(7) 0.103(11) -0.008(6) 0.014(7) 0.029(6)
C99 0.066(8) 0.049(7) 0.076(8) 0.011(6) -0.001(6) 0.035(6)
C12 0.053(8) 0.068(9) 0.088(10) 0.003(7) 0.003(7) 0.039(7)
C68 0.076(9) 0.068(9) 0.079(9) -0.027(7) -0.022(7) 0.049(8)
C2 0.049(7) 0.074(9) 0.073(8) 0.016(7) 0.006(6) 0.028(7)
C102 0.054(7) 0.049(6) 0.067(7) 0.001(5) 0.000(5) 0.026(6)
C58 0.056(7) 0.058(8) 0.079(9) -0.003(6) -0.005(6) 0.032(6)
C95 0.061(8) 0.060(8) 0.074(8) 0.008(6) 0.012(6) 0.030(7)
C74 0.071(9) 0.080(10) 0.078(9) 0.005(7) 0.004(7) 0.060(8)
C71 0.064(9) 0.058(8) 0.118(13) -0.014(8) -0.019(8) 0.039(7)
C30 0.072(9) 0.055(7) 0.072(8) -0.002(6) -0.004(6) 0.044(7)
C142 0.053(8) 0.027(6) 0.159(18) -0.006(7) -0.010(9) 0.013(6)
C24 0.062(9) 0.073(10) 0.110(13) -0.006(9) 0.013(8) 0.040(8)
C55 0.117(16) 0.086(13) 0.110(14) -0.013(10) -0.013(12) 0.079(13)
C122 0.057(9) 0.046(7) 0.141(16) 0.015(9) 0.007(9) 0.024(7)
C15 0.049(6) 0.048(6) 0.070(8) -0.005(5) -0.007(5) 0.018(5)
C10 0.064(9) 0.074(10) 0.090(10) -0.004(8) -0.004(7) 0.035(8)
C44 0.063(8) 0.050(7) 0.086(9) -0.004(6) -0.013(7) 0.034(6)
C64 0.058(7) 0.059(8) 0.079(8) 0.018(6) 0.017(6) 0.039(6)
C59 0.061(8) 0.064(8) 0.064(7) 0.000(6) -0.006(6) 0.042(7)
C103 0.053(7) 0.062(8) 0.071(8) 0.002(6) -0.001(6) 0.031(6)
C130 0.063(9) 0.045(7) 0.114(13) -0.016(8) -0.007(8) 0.011(7)
C135 0.065(9) 0.095(13) 0.112(14) 0.024(10) 0.014(9) 0.049(9)
C132 0.056(8) 0.052(8) 0.116(13) -0.011(8) -0.010(8) 0.027(7)
C86 0.080(10) 0.093(12) 0.067(8) 0.018(8) 0.017(7) 0.059(10)
C45 0.121(16) 0.074(10) 0.070(9) -0.014(7) 0.003(9) 0.061(11)
C29 0.045(6) 0.052(7) 0.072(8) -0.009(5) -0.007(5) 0.021(5)
C57 0.055(7) 0.047(6) 0.074(8) -0.003(5) 0.003(6) 0.030(6)
C76 0.061(7) 0.053(7) 0.073(8) 0.018(6) 0.000(6) 0.033(6)
C63 0.062(7) 0.070(8) 0.066(7) -0.010(6) -0.001(6) 0.048(7)
C97 0.065(9) 0.072(9) 0.075(9) -0.003(7) 0.012(7) 0.034(8)
C37 0.067(9) 0.066(8) 0.074(8) 0.004(6) 0.006(6) 0.042(7)
C48 0.061(8) 0.061(8) 0.097(10) 0.003(7) -0.001(7) 0.041(7)
C82 0.120(16) 0.053(8) 0.141(17) -0.042(10) -0.052(14) 0.055(10)
C32 0.087(10) 0.048(7) 0.062(7) -0.012(6) -0.007(7) 0.034(7)
C62 0.047(6) 0.037(5) 0.073(7) 0.006(5) 0.009(5) 0.021(5)
C108 0.085(11) 0.065(9) 0.105(11) 0.003(8) 0.009(9) 0.053(9)
C100 0.069(9) 0.060(8) 0.086(9) -0.006(7) 0.000(7) 0.045(7)
C22 0.049(10) 0.11(2) 0.23(4) -0.03(2) -0.007(14) 0.036(12)
C47 0.073(9) 0.063(8) 0.082(9) 0.011(7) 0.001(7) 0.041(8)
C145 0.056(8) 0.063(9) 0.109(12) 0.014(8) 0.005(8) 0.021(7)
C140 0.059(8) 0.041(6) 0.119(12) 0.009(7) 0.010(8) 0.027(6)
C35 0.076(9) 0.073(9) 0.064(7) -0.006(6) 0.001(6) 0.053(8)
C21 0.060(8) 0.076(10) 0.082(9) 0.013(7) 0.019(7) 0.042(8)
C23 0.090(12) 0.052(8) 0.110(13) 0.009(8) -0.004(10) 0.035(8)
C52 0.119(18) 0.097(15) 0.076(11) 0.007(10) 0.004(11) 0.041(14)
C42 0.040(6) 0.058(8) 0.091(10) 0.002(7) -0.007(6) 0.015(6)
C94 0.070(9) 0.059(8) 0.075(8) 0.011(6) 0.019(7) 0.040(7)
C101 0.065(8) 0.058(8) 0.079(8) 0.010(6) 0.001(6) 0.041(7)
C114 0.046(7) 0.036(6) 0.170(18) 0.001(8) -0.001(8) 0.029(6)
C8 0.050(7) 0.075(9) 0.074(8) -0.011(7) 0.007(6) 0.026(7)
C43 0.085(11) 0.063(8) 0.090(10) -0.007(7) -0.029(8) 0.051(8)
C13 0.052(7) 0.064(8) 0.089(9) 0.012(7) 0.001(6) 0.037(6)
C46 0.081(11) 0.067(9) 0.071(9) -0.003(7) 0.005(7) 0.042(8)
C139 0.086(11) 0.063(9) 0.085(10) -0.014(7) -0.018(8) 0.047(9)
C125 0.044(7) 0.055(8) 0.106(11) -0.018(7) -0.008(7) 0.015(6)
C81 0.080(11) 0.075(10) 0.108(13) -0.016(9) -0.017(9) 0.051(9)
C138 0.055(8) 0.048(7) 0.108(11) -0.002(7) 0.002(7) 0.028(6)
C134 0.088(12) 0.077(10) 0.098(12) 0.042(9) 0.038(9) 0.051(10)
C53 0.12(2) 0.047(9) 0.15(2) 0.007(11) 0.004(16) 0.015(11)
C117 0.064(10) 0.078(11) 0.116(14) -0.029(10) -0.010(9) 0.036(9)
C107 0.100(15) 0.070(11) 0.120(16) -0.029(10) -0.020(12) 0.040(11)
S34 0.079(4) 0.113(6) 0.50(2) 0.008(10) 0.006(8) 0.043(4)
C144 0.070(10) 0.046(8) 0.133(16) -0.013(8) -0.020(10) 0.016(7)
C124 0.061(8) 0.048(7) 0.113(12) -0.016(7) -0.007(8) 0.033(7)
C39 0.053(7) 0.053(7) 0.076(8) -0.004(6) -0.003(6) 0.025(6)
C112 0.048(7) 0.056(8) 0.088(10) -0.012(7) -0.007(6) 0.022(6)
C131 0.084(12) 0.070(10) 0.104(13) 0.001(9) 0.010(10) 0.040(10)
C27 0.062(9) 0.107(14) 0.149(17) -0.043(12) -0.028(10) 0.069(10)
C129 0.058(8) 0.073(10) 0.090(10) -0.009(8) -0.009(7) 0.033(8)
C148 0.082(12) 0.032(8) 0.50(3) 0.002(14) 0.014(16) 0.014(8)
C121 0.058(8) 0.043(7) 0.141(16) 0.004(8) -0.004(9) 0.026(7)
C113 0.036(7) 0.048(8) 0.137(15) -0.002(8) 0.010(7) 0.008(6)
C137 0.049(7) 0.049(7) 0.115(12) -0.002(7) 0.014(7) 0.030(6)
C104 0.079(11) 0.061(9) 0.131(15) -0.011(9) 0.001(10) 0.043(9)
C54 0.103(14) 0.070(10) 0.101(12) -0.002(9) -0.005(10) 0.061(11)
C120 0.020(5) 0.045(7) 0.185(19) 0.002(9) 0.013(7) 0.013(5)
C136 0.076(10) 0.051(8) 0.121(13) -0.018(8) -0.011(9) 0.038(8)
C119 0.056(8) 0.075(10) 0.076(9) 0.005(7) -0.014(6) 0.029(7)
C141 0.036(6) 0.094(12) 0.105(11) 0.009(9) 0.004(6) 0.041(8)
C126 0.047(7) 0.063(9) 0.104(12) -0.010(8) -0.013(7) 0.021(6)
C110 0.042(7) 0.062(8) 0.107(11) -0.006(7) -0.011(6) 0.025(6)
C17 0.054(7) 0.064(8) 0.083(9) -0.014(7) -0.008(6) 0.037(7)
C151 0.069(11) 0.087(12) 0.49(3) 0.006(16) -0.009(15) 0.029(10)
C109 0.069(10) 0.065(9) 0.110(13) 0.001(8) 0.003(9) 0.039(8)
C149 0.077(11) 0.078(11) 0.50(3) 0.003(14) 0.008(15) 0.008(9)
C127 0.081(11) 0.063(9) 0.115(14) -0.004(9) -0.012(10) 0.045(9)
C128 0.049(7) 0.062(9) 0.127(14) 0.018(9) 0.005(8) 0.031(7)
C133 0.040(7) 0.041(7) 0.158(17) 0.001(8) 0.009(8) 0.016(6)
C152 0.070(13) 0.123(16) 0.47(4) 0.01(2) -0.03(2) 0.065(13)
C80 0.086(13) 0.075(12) 0.126(17) -0.013(11) -0.004(11) 0.039(11)
C111 0.058(8) 0.033(6) 0.113(11) 0.005(6) 0.024(8) 0.025(5)
C77 0.068(10) 0.074(11) 0.122(16) 0.017(10) 0.003(10) 0.023(9)
C118 0.088(12) 0.044(8) 0.134(16) -0.007(9) 0.018(11) 0.027(8)
C79 0.052(7) 0.067(9) 0.114(12) -0.001(8) 0.002(7) 0.036(7)
C123 0.044(7) 0.062(8) 0.112(12) 0.015(8) 0.006(7) 0.031(6)
C49 0.056(8) 0.067(9) 0.085(10) 0.006(7) 0.007(7) 0.020(7)
C106 0.110(17) 0.119(18) 0.096(13) -0.017(12) -0.013(11) 0.076(15)
C116 0.045(7) 0.080(10) 0.105(12) 0.017(9) 0.008(7) 0.035(7)
C25 0.068(10) 0.081(12) 0.109(14) -0.015(10) -0.004(10) 0.019(9)
C146 0.069(11) 0.045(9) 0.49(3) 0.018(15) -0.001(15) 0.021(8)
C147 0.054(9) 0.050(9) 0.50(3) 0.001(14) 0.005(15) 0.029(8)
C150 0.074(11) 0.090(11) 0.49(2) 0.007(15) -0.004(14) 0.008(9)
S33 0.112(7) 0.099(6) 0.55(3) -0.032(11) 0.031(11) 0.031(5)
S35 0.29(2) 0.111(8) 0.46(3) -0.011(13) 0.07(2) 0.040(11)
C163 0.19(2) 0.083(15) 0.36(3) -0.015(19) 0.02(2) 0.085(16)
C158 0.107(15) 0.073(11) 0.35(3) -0.023(14) 0.023(18) 0.043(11)
C159 0.156(17) 0.089(12) 0.35(3) -0.014(15) 0.014(18) 0.055(12)
C160 0.183(16) 0.109(13) 0.39(2) -0.016(15) 0.038(18) 0.043(12)
C157 0.101(14) 0.068(11) 0.34(3) -0.043(14) 0.024(16) 0.041(10)
S36 0.154(11) 0.202(14) 0.41(2) 0.017(16) 0.009(14) 0.021(10)
C161 0.141(14) 0.128(14) 0.38(2) -0.010(16) 0.018(17) 0.033(12)
C162 0.109(15) 0.094(13) 0.34(3) -0.050(15) 0.036(17) 0.033(12)
C156 0.069(8) 0.114(11) 0.139(12) -0.005(9) 0.002(8) 0.056(8)
C166 0.049(11) 0.18(3) 0.40(5) -0.01(3) 0.03(2) -0.023(14)
C154 0.076(16) 0.060(12) 0.42(7) -0.04(2) 0.04(2) -0.016(10)
C164 0.16(2) 0.038(7) 0.16(2) 0.027(9) 0.092(18) 0.051(11)

#==============================================================================
_computing_data_collection       'CrysAlisPro 1.171.38.46 (Rigaku OD, 2015)'
_computing_cell_refinement       'CrysAlisPro 1.171.38.46 (Rigaku OD, 2015)'
_computing_data_reduction        'CrysAlisPro 1.171.38.46 (Rigaku OD, 2015)'
_computing_structure_solution    'SHELXT Version 2014/4 (Sheldrick, 2014)'
_computing_structure_refinement  'SHELXL Version 2016/6 (Sheldrick, 2008)'
_computing_publication_material  'CrystalStructure 5.0rc6 (Rigaku, 2017)'
_computing_molecular_graphics    'CrystalStructure 5.0rc6'

#==============================================================================
# MOLECULAR GEOMETRY

_geom_special_details            
;
 All esds (except the esd in the dihedral angle between two l.s. planes)
 are estimated using the full covariance matrix.  The cell esds are taken
 into account individually in the estimation of esds in distances, angles
 and torsion angles; correlations between esds in cell parameters are only
 used when they are defined by crystal symmetry.  An approximate (isotropic)
 treatment of cell esds is used for estimating esds involving l.s. planes.
;

loop_
_geom_bond_atom_site_label_1
_geom_bond_atom_site_label_2
_geom_bond_distance
_geom_bond_site_symmetry_2
_geom_bond_publ_flag
S27 C104 1.80(2) . ?
S27 C90 1.875(17) . ?
S13 C77 1.78(2) . ?
S13 C63 1.815(16) . ?
S28 C91 1.786(19) . ?
S28 C105 1.83(2) . ?
S12 C55 1.79(3) . ?
S12 C48 1.824(16) . ?
S14 C64 1.778(15) . ?
S14 C78 1.858(18) . ?
S6 C21 1.793(17) . ?
S6 C27 1.85(2) . ?
S11 C54 1.774(19) . ?
S11 C47 1.829(16) . ?
S26 C145 1.80(2) . ?
S26 C143 1.82(2) . ?
S15 C79 1.799(19) . ?
S15 C68 1.803(17) . ?
S7 C37 1.781(18) . ?
S7 C49 1.806(18) . ?
S18 C82 1.74(3) . ?
S18 C74 1.788(16) . ?
S5 C20 1.766(19) . ?
S5 C26 1.81(2) . ?
S3 C24 1.779(19) . ?
S3 C15 1.783(15) . ?
S31 C108 1.832(18) . ?
S31 C100 1.833(15) . ?
S25 C144 1.77(2) . ?
S25 C139 1.799(18) . ?
S4 C16 1.804(15) . ?
S4 C25 1.81(2) . ?
S24 C134 1.75(2) . ?
S24 C136 1.76(2) . ?
S9 C42 1.788(17) . ?
S9 C52 1.84(2) . ?
S23 C131 1.78(2) . ?
S23 C135 1.825(18) . ?
S32 C101 1.784(16) . ?
S32 C109 1.795(19) . ?
S17 C73 1.784(16) . ?
S17 C81 1.87(2) . ?
S29 C95 1.727(17) . ?
S29 C106 1.76(2) . ?
S16 C80 1.70(3) . ?
S16 C69 1.807(17) . ?
S30 C96 1.76(2) . ?
S30 C107 1.83(2) . ?
S1 C10 1.768(19) . ?
S1 C22 1.88(2) . ?
S20 C118 1.72(2) . ?
S20 C115 1.72(2) . ?
S2 C11 1.78(2) . ?
S2 C23 1.872(19) . ?
S8 C38 1.775(15) . ?
S8 C50 1.79(3) . ?
S10 C43 1.81(2) . ?
S10 C53 1.83(3) . ?
S19 C117 1.78(2) . ?
S19 C114 1.794(17) . ?
S21 C126 1.755(19) . ?
S21 C121 1.771(19) . ?
S22 C127 1.785(19) . ?
S22 C122 1.81(2) . ?
C6 C1 1.40(2) . ?
C6 C19 1.42(2) . ?
C6 C5 1.435(19) . ?
C92 C84 1.395(19) . ?
C92 C91 1.41(2) . ?
C92 C93 1.56(2) . ?
C19 C20 1.38(2) . ?
C19 C18 1.57(2) . ?
C85 C94 1.40(2) . ?
C85 C84 1.40(3) . ?
C85 C86 1.41(2) . ?
C88 C102 1.39(2) . ?
C88 C87 1.39(2) . ?
C88 C83 1.434(19) . ?
C3 C12 1.33(2) . ?
C3 C2 1.37(2) . ?
C3 C4 1.47(2) . ?
C96 C97 1.42(3) . ?
C96 C95 1.48(2) . ?
C56 C62 1.38(2) . ?
C56 C57 1.40(2) . ?
C56 C61 1.41(2) . ?
C1 C7 1.38(2) . ?
C1 C2 1.41(2) . ?
C84 C83 1.44(2) . ?
C28 C34 1.39(2) . ?
C28 C29 1.42(2) . ?
C28 C33 1.42(2) . ?
C18 C17 1.54(2) . ?
C18 H18A 0.9900 . ?
C18 H18B 0.9900 . ?
C5 C4 1.36(2) . ?
C5 C17 1.44(2) . ?
C14 C15 1.31(2) . ?
C14 C4 1.44(2) . ?
C14 C13 1.59(2) . ?
C78 H78A 0.9800 . ?
C78 H78B 0.9800 . ?
C78 H78C 0.9800 . ?
C73 C74 1.38(3) . ?
C73 C72 1.40(2) . ?
C70 C69 1.36(2) . ?
C70 C59 1.40(2) . ?
C70 C71 1.56(2) . ?
C40 C41 1.55(2) . ?
C40 C39 1.56(2) . ?
C40 H40A 0.9900 . ?
C40 H40B 0.9900 . ?
C60 C72 1.37(2) . ?
C60 C59 1.41(2) . ?
C60 C61 1.42(2) . ?
C67 C58 1.37(2) . ?
C67 C68 1.41(3) . ?
C67 C66 1.50(2) . ?
C20 C21 1.46(3) . ?
C41 C42 1.37(2) . ?
C41 C31 1.38(2) . ?
C38 C39 1.39(2) . ?
C38 C37 1.45(2) . ?
C36 C29 1.35(2) . ?
C36 C37 1.38(2) . ?
C36 C35 1.576(19) . ?
C89 C90 1.36(2) . ?
C89 C83 1.40(3) . ?
C89 C103 1.50(2) . ?
C11 C12 1.42(2) . ?
C11 C10 1.43(2) . ?
C98 C99 1.48(3) . ?
C98 C97 1.56(2) . ?
C98 H98A 0.9900 . ?
C98 H98B 0.9900 . ?
C87 C99 1.39(2) . ?
C87 C86 1.40(2) . ?
C61 C75 1.34(2) . ?
C91 C90 1.40(2) . ?
C115 C116 1.39(2) . ?
C115 C114 1.50(2) . ?
C105 H10A 0.9800 . ?
C105 H10B 0.9800 . ?
C105 H10C 0.9800 . ?
C143 C142 1.35(2) . ?
C143 C139 1.43(2) 3_665 ?
C66 C65 1.60(2) . ?
C66 H66A 0.9900 . ?
C66 H66B 0.9900 . ?
C72 C71 1.56(3) . ?
C75 C74 1.495(19) . ?
C75 C76 1.54(2) . ?
C16 C17 1.37(2) . ?
C16 C15 1.43(2) . ?
C50 H50A 0.9800 . ?
C50 H50B 0.9800 . ?
C50 H50C 0.9800 . ?
C7 C21 1.40(2) . ?
C7 C8 1.52(3) . ?
C34 C48 1.42(2) . ?
C34 C35 1.56(2) . ?
C65 C57 1.38(2) . ?
C65 C64 1.38(2) . ?
C33 C32 1.40(2) . ?
C33 C46 1.43(2) . ?
C31 C32 1.36(2) . ?
C31 C30 1.43(2) . ?
C69 C68 1.46(2) . ?
C9 C10 1.38(2) . ?
C9 C2 1.41(2) . ?
C9 C8 1.62(2) . ?
C26 H26A 0.9800 . ?
C26 H26B 0.9800 . ?
C26 H26C 0.9800 . ?
C93 C94 1.53(2) . ?
C93 H93A 0.9900 . ?
C93 H93B 0.9900 . ?
C99 C100 1.42(2) . ?
C12 C13 1.56(2) . ?
C102 C101 1.38(2) . ?
C102 C103 1.58(2) . ?
C58 C59 1.37(2) . ?
C58 C57 1.43(2) . ?
C95 C94 1.39(2) . ?
C71 H71A 0.9900 . ?
C71 H71B 0.9900 . ?
C30 C29 1.37(2) . ?
C30 C39 1.39(2) . ?
C142 C138 1.41(2) . ?
C142 C141 1.56(2) . ?
C24 H24A 0.9800 . ?
C24 H24B 0.9800 . ?
C24 H24C 0.9800 . ?
C55 H55A 0.9800 . ?
C55 H55B 0.9800 . ?
C55 H55C 0.9800 . ?
C122 C123 1.37(3) . ?
C122 C121 1.48(2) . ?
C44 C32 1.35(2) . ?
C44 C43 1.38(3) . ?
C44 C45 1.61(2) . ?
C64 C63 1.443(19) . ?
C103 H10D 0.9900 . ?
C103 H10E 0.9900 . ?
C130 C129 1.38(3) . ?
C130 C131 1.43(3) . ?
C130 C132 1.48(2) . ?
C135 H13C 0.9800 . ?
C135 H13D 0.9800 . ?
C135 H13E 0.9800 . ?
C132 C133 1.59(2) . ?
C132 H13F 0.9900 . ?
C132 H13G 0.9900 . ?
C86 C97 1.42(3) . ?
C45 C46 1.52(3) . ?
C45 H45A 0.9900 . ?
C45 H45B 0.9900 . ?
C76 C62 1.489(19) . ?
C76 H76A 0.9900 . ?
C76 H76B 0.9900 . ?
C63 C62 1.431(19) . ?
C48 C47 1.35(2) . ?
C82 H82A 0.9800 . ?
C82 H82B 0.9800 . ?
C82 H82C 0.9800 . ?
C108 H10F 0.9800 . ?
C108 H10G 0.9800 . ?
C108 H10H 0.9800 . ?
C100 C101 1.43(2) . ?
C22 H22A 0.9800 . ?
C22 H22B 0.9800 . ?
C22 H22C 0.9800 . ?
C47 C46 1.37(3) . ?
C145 H14A 0.9800 . ?
C145 H14B 0.9800 . ?
C145 H14C 0.9800 . ?
C140 C139 1.37(2) . ?
C140 C137 1.43(2) . ?
C140 C141 1.52(2) . ?
C35 H35A 0.9900 . ?
C35 H35B 0.9900 . ?
C23 H23A 0.9800 . ?
C23 H23B 0.9800 . ?
C23 H23C 0.9800 . ?
C52 H52A 0.9800 . ?
C52 H52B 0.9800 . ?
C52 H52C 0.9800 . ?
C42 C43 1.47(2) . ?
C114 C113 1.39(2) . ?
C8 H8A 0.9900 . ?
C8 H8B 0.9900 . ?
C13 H13A 0.9900 . ?
C13 H13B 0.9900 . ?
C125 C124 1.39(2) . ?
C125 C124 1.44(2) 3_565 ?
C125 C120 1.47(2) . ?
C81 H81A 0.9800 . ?
C81 H81B 0.9800 . ?
C81 H81C 0.9800 . ?
C138 C137 1.38(2) . ?
C138 C137 1.41(2) 3_665 ?
C134 C133 1.43(3) . ?
C134 C131 1.47(3) 2_655 ?
C53 H53A 0.9800 . ?
C53 H53B 0.9800 . ?
C53 H53C 0.9800 . ?
C117 H11A 0.9800 . ?
C117 H11B 0.9800 . ?
C117 H11C 0.9800 . ?
C107 H10I 0.9800 . ?
C107 H10J 0.9800 . ?
C107 H10K 0.9800 . ?
S34 C150 1.72(2) . ?
S34 C156 1.82(2) . ?
C144 H14D 0.9800 . ?
C144 H14E 0.9800 . ?
C144 H14F 0.9800 . ?
C124 C123 1.33(2) . ?
C112 C113 1.50(2) . ?
C112 C116 1.57(2) 3_565 ?
C112 H11D 0.9900 . ?
C112 H11E 0.9900 . ?
C27 H27A 0.9800 . ?
C27 H27B 0.9800 . ?
C27 H27C 0.9800 . ?
C129 C128 1.40(2) . ?
C129 C128 1.44(3) 2_655 ?
C148 C147 1.41(2) . ?
C148 C149 1.43(2) . ?
C148 C152 1.65(2) 2_765 ?
C121 C120 1.29(2) . ?
C113 C111 1.40(2) . ?
C104 H10L 0.9800 . ?
C104 H10M 0.9800 . ?
C104 H10N 0.9800 . ?
C54 H54A 0.9800 . ?
C54 H54B 0.9800 . ?
C54 H54C 0.9800 . ?
C120 C119 1.54(2) . ?
C136 H13H 0.9800 . ?
C136 H13I 0.9800 . ?
C136 H13J 0.9800 . ?
C119 C123 1.61(2) 3_565 ?
C119 H11I 0.9900 . ?
C119 H11J 0.9900 . ?
C141 H14G 0.9900 . ?
C141 H14H 0.9900 . ?
C126 H12A 0.9800 . ?
C126 H12B 0.9800 . ?
C126 H12C 0.9800 . ?
C110 C111 1.33(2) 3_565 ?
C110 C116 1.41(2) 3_565 ?
C110 C111 1.48(2) . ?
C151 C146 1.43(2) . ?
C151 C150 1.45(2) . ?
C151 C152 1.60(2) . ?
C109 H10O 0.9800 . ?
C109 H10P 0.9800 . ?
C109 H10Q 0.9800 . ?
C149 C150 1.42(2) . ?
C149 S33 1.74(2) . ?
C127 H12D 0.9800 . ?
C127 H12E 0.9800 . ?
C127 H12F 0.9800 . ?
C128 C133 1.35(3) 3_665 ?
C152 H15A 0.9900 . ?
C152 H15B 0.9900 . ?
C80 H80A 0.9800 . ?
C80 H80B 0.9800 . ?
C80 H80C 0.9800 . ?
C77 H77A 0.9800 . ?
C77 H77B 0.9800 . ?
C77 H77C 0.9800 . ?
C118 H11F 0.9800 . ?
C118 H11G 0.9800 . ?
C118 H11H 0.9800 . ?
C79 H79A 0.9800 . ?
C79 H79B 0.9800 . ?
C79 H79C 0.9800 . ?
C49 H49A 0.9800 . ?
C49 H49B 0.9800 . ?
C49 H49C 0.9800 . ?
C106 H10R 0.9800 . ?
C106 H10S 0.9800 . ?
C106 H10T 0.9800 . ?
C25 H25A 0.9800 . ?
C25 H25B 0.9800 . ?
C25 H25C 0.9800 . ?
C146 C147 1.39(3) 3_675 ?
C146 C147 1.42(2) . ?
S33 C154 2.03(5) . ?
S35 C160 1.63(4) . ?
S35 C164 2.08(4) . ?
C163 C159 1.55(3) . ?
C163 C162 1.79(6) 2 ?
C163 H16A 0.9900 . ?
C163 H16B 0.9900 . ?
C158 C157 1.25(3) 2 ?
C158 C159 1.47(2) . ?
C158 C157 1.51(2) . ?
C159 C160 1.51(2) . ?
C160 C161 1.49(3) . ?
C157 C162 1.47(2) . ?
S36 C161 1.67(4) . ?
S36 C166 1.80(3) . ?
C161 C162 1.50(2) . ?
C156 H15C 1.00(16) . ?
C156 H15D 1.00(16) . ?
C156 H15E 1.00(16) . ?
C166 H16C 0.9800 . ?
C166 H16D 0.9800 . ?
C166 H16E 0.9800 . ?
C154 H15F 0.9800 . ?
C154 H15G 0.9800 . ?
C154 H15H 0.9800 . ?
C164 H16F 0.9800 . ?
C164 H16G 0.9800 . ?
C164 H16H 0.9800 . ?

loop_
_geom_angle_atom_site_label_1
_geom_angle_atom_site_label_2
_geom_angle_atom_site_label_3
_geom_angle
_geom_angle_site_symmetry_1
_geom_angle_site_symmetry_3
_geom_angle_publ_flag
C104 S27 C90 97.4(8) . . ?
C77 S13 C63 100.3(9) . . ?
C91 S28 C105 104.4(9) . . ?
C55 S12 C48 106.9(8) . . ?
C64 S14 C78 104.6(8) . . ?
C21 S6 C27 98.2(8) . . ?
C54 S11 C47 99.9(8) . . ?
C145 S26 C143 102.8(9) . . ?
C79 S15 C68 101.1(8) . . ?
C37 S7 C49 100.1(8) . . ?
C82 S18 C74 105.1(9) . . ?
C20 S5 C26 104.0(9) . . ?
C24 S3 C15 104.6(7) . . ?
C108 S31 C100 101.5(8) . . ?
C144 S25 C139 105.3(9) . . ?
C16 S4 C25 100.4(9) . . ?
C134 S24 C136 103.5(8) . . ?
C42 S9 C52 101.4(10) . . ?
C131 S23 C135 104.6(9) . . ?
C101 S32 C109 104.6(8) . . ?
C73 S17 C81 99.1(9) . . ?
C95 S29 C106 100.4(9) . . ?
C80 S16 C69 105.3(10) . . ?
C96 S30 C107 102.0(10) . . ?
C10 S1 C22 104.6(11) . . ?
C118 S20 C115 104.5(9) . . ?
C11 S2 C23 101.5(8) . . ?
C38 S8 C50 104.5(8) . . ?
C43 S10 C53 102.8(11) . . ?
C117 S19 C114 103.9(9) . . ?
C126 S21 C121 103.5(8) . . ?
C127 S22 C122 105.9(9) . . ?
C1 C6 C19 122.4(13) . . ?
C1 C6 C5 119.2(13) . . ?
C19 C6 C5 112.6(13) . . ?
C84 C92 C91 116.6(15) . . ?
C84 C92 C93 105.0(14) . . ?
C91 C92 C93 136.9(14) . . ?
C20 C19 C6 117.2(15) . . ?
C20 C19 C18 135.7(16) . . ?
C6 C19 C18 105.4(12) . . ?
C94 C85 C84 112.6(13) . . ?
C94 C85 C86 121.1(16) . . ?
C84 C85 C86 118.8(15) . . ?
C102 C88 C87 124.1(14) . . ?
C102 C88 C83 109.6(14) . . ?
C87 C88 C83 120.0(15) . . ?
C12 C3 C2 125.0(16) . . ?
C12 C3 C4 110.1(14) . . ?
C2 C3 C4 117.9(14) . . ?
C97 C96 C95 122.7(18) . . ?
C97 C96 S30 125.6(14) . . ?
C95 C96 S30 111.5(14) . . ?
C62 C56 C57 122.3(14) . . ?
C62 C56 C61 108.7(13) . . ?
C57 C56 C61 122.9(16) . . ?
C7 C1 C6 121.1(14) . . ?
C7 C1 C2 112.4(15) . . ?
C6 C1 C2 119.3(13) . . ?
C92 C84 C85 111.5(14) . . ?
C92 C84 C83 121.2(16) . . ?
C85 C84 C83 122.2(12) . . ?
C34 C28 C29 112.6(14) . . ?
C34 C28 C33 122.7(15) . . ?
C29 C28 C33 118.1(14) . . ?
C17 C18 C19 104.2(12) . . ?
C17 C18 H18A 110.9 . . ?
C19 C18 H18A 110.9 . . ?
C17 C18 H18B 110.9 . . ?
C19 C18 H18B 110.9 . . ?
H18A C18 H18B 108.9 . . ?
C4 C5 C6 120.6(15) . . ?
C4 C5 C17 120.1(13) . . ?
C6 C5 C17 109.4(12) . . ?
C15 C14 C4 116.8(14) . . ?
C15 C14 C13 139.5(14) . . ?
C4 C14 C13 101.2(12) . . ?
S14 C78 H78A 109.5 . . ?
S14 C78 H78B 109.5 . . ?
H78A C78 H78B 109.5 . . ?
S14 C78 H78C 109.5 . . ?
H78A C78 H78C 109.5 . . ?
H78B C78 H78C 109.5 . . ?
C74 C73 C72 120.8(14) . . ?
C74 C73 S17 120.0(13) . . ?
C72 C73 S17 119.0(15) . . ?
C5 C4 C14 122.3(15) . . ?
C5 C4 C3 120.0(15) . . ?
C14 C4 C3 113.6(14) . . ?
C69 C70 C59 118.2(13) . . ?
C69 C70 C71 136.8(15) . . ?
C59 C70 C71 103.0(13) . . ?
C41 C40 C39 103.0(12) . . ?
C41 C40 H40A 111.2 . . ?
C39 C40 H40A 111.2 . . ?
C41 C40 H40B 111.2 . . ?
C39 C40 H40B 111.2 . . ?
H40A C40 H40B 109.1 . . ?
C72 C60 C59 112.8(16) . . ?
C72 C60 C61 120.6(14) . . ?
C59 C60 C61 119.3(14) . . ?
C58 C67 C68 115.2(14) . . ?
C58 C67 C66 111.4(14) . . ?
C68 C67 C66 132.1(13) . . ?
C19 C20 C21 119.3(16) . . ?
C19 C20 S5 124.9(16) . . ?
C21 C20 S5 115.5(12) . . ?
C42 C41 C31 117.7(14) . . ?
C42 C41 C40 134.3(16) . . ?
C31 C41 C40 106.7(14) . . ?
C39 C38 C37 118.8(14) . . ?
C39 C38 S8 125.3(12) . . ?
C37 C38 S8 115.8(13) . . ?
C29 C36 C37 117.2(14) . . ?
C29 C36 C35 109.6(13) . . ?
C37 C36 C35 132.3(16) . . ?
C90 C89 C83 112.0(16) . . ?
C90 C89 C103 139(2) . . ?
C83 C89 C103 108.3(14) . . ?
C12 C11 C10 120.5(18) . . ?
C12 C11 S2 118.4(12) . . ?
C10 C11 S2 120.9(14) . . ?
C99 C98 C97 102.3(14) . . ?
C99 C98 H98A 111.3 . . ?
C97 C98 H98A 111.3 . . ?
C99 C98 H98B 111.3 . . ?
C97 C98 H98B 111.3 . . ?
H98A C98 H98B 109.2 . . ?
C99 C87 C88 121.7(15) . . ?
C99 C87 C86 110.0(16) . . ?
C88 C87 C86 121.5(15) . . ?
C75 C61 C56 109.7(14) . . ?
C75 C61 C60 125.3(13) . . ?
C56 C61 C60 118.7(14) . . ?
C90 C91 C92 117.7(15) . . ?
C90 C91 S28 119.5(13) . . ?
C92 C91 S28 122.7(12) . . ?
C116 C115 C114 115.2(16) . . ?
C116 C115 S20 122.4(14) . . ?
C114 C115 S20 121.7(12) . . ?
S28 C105 H10A 109.5 . . ?
S28 C105 H10B 109.5 . . ?
H10A C105 H10B 109.5 . . ?
S28 C105 H10C 109.5 . . ?
H10A C105 H10C 109.5 . . ?
H10B C105 H10C 109.5 . . ?
C142 C143 C139 121.7(19) . 3_665 ?
C142 C143 S26 117.5(13) . . ?
C139 C143 S26 119.8(15) 3_665 . ?
C67 C66 C65 101.7(11) . . ?
C67 C66 H66A 111.4 . . ?
C65 C66 H66A 111.4 . . ?
C67 C66 H66B 111.4 . . ?
C65 C66 H66B 111.4 . . ?
H66A C66 H66B 109.3 . . ?
C60 C72 C73 118.1(16) . . ?
C60 C72 C71 104.6(13) . . ?
C73 C72 C71 134.4(16) . . ?
C61 C75 C74 112.7(15) . . ?
C61 C75 C76 110.7(12) . . ?
C74 C75 C76 133.9(14) . . ?
C17 C16 C15 121.8(14) . . ?
C17 C16 S4 116.7(12) . . ?
C15 C16 S4 121.0(12) . . ?
S8 C50 H50A 109.5 . . ?
S8 C50 H50B 109.5 . . ?
H50A C50 H50B 109.5 . . ?
S8 C50 H50C 109.5 . . ?
H50A C50 H50C 109.5 . . ?
H50B C50 H50C 109.5 . . ?
C1 C7 C21 116.9(16) . . ?
C1 C7 C8 109.0(14) . . ?
C21 C7 C8 132.1(16) . . ?
C28 C34 C48 113.7(16) . . ?
C28 C34 C35 106.5(13) . . ?
C48 C34 C35 138.3(14) . . ?
C89 C90 C91 127.8(17) . . ?
C89 C90 S27 115.9(15) . . ?
C91 C90 S27 115.2(12) . . ?
C57 C65 C64 116.2(13) . . ?
C57 C65 C66 104.9(12) . . ?
C64 C65 C66 135.7(13) . . ?
C32 C33 C28 120.8(14) . . ?
C32 C33 C46 111.9(15) . . ?
C28 C33 C46 119.8(14) . . ?
C32 C31 C41 122.5(15) . . ?
C32 C31 C30 118.8(15) . . ?
C41 C31 C30 111.4(13) . . ?
C70 C69 C68 120.0(15) . . ?
C70 C69 S16 125.3(12) . . ?
C68 C69 S16 114.4(12) . . ?
C89 C83 C88 110.8(14) . . ?
C89 C83 C84 122.2(13) . . ?
C88 C83 C84 117.3(15) . . ?
C10 C9 C2 115.8(14) . . ?
C10 C9 C8 136.5(14) . . ?
C2 C9 C8 106.3(13) . . ?
S5 C26 H26A 109.5 . . ?
S5 C26 H26B 109.5 . . ?
H26A C26 H26B 109.5 . . ?
S5 C26 H26C 109.5 . . ?
H26A C26 H26C 109.5 . . ?
H26B C26 H26C 109.5 . . ?
C94 C93 C92 104.4(12) . . ?
C94 C93 H93A 110.9 . . ?
C92 C93 H93A 110.9 . . ?
C94 C93 H93B 110.9 . . ?
C92 C93 H93B 110.9 . . ?
H93A C93 H93B 108.9 . . ?
C87 C99 C100 112.6(14) . . ?
C87 C99 C98 110.2(14) . . ?
C100 C99 C98 135.3(15) . . ?
C3 C12 C11 115.6(15) . . ?
C3 C12 C13 108.7(15) . . ?
C11 C12 C13 134.5(15) . . ?
C67 C68 C69 120.6(14) . . ?
C67 C68 S15 120.9(11) . . ?
C69 C68 S15 118.1(14) . . ?
C3 C2 C1 122.6(15) . . ?
C3 C2 C9 120.8(17) . . ?
C1 C2 C9 110.1(14) . . ?
C101 C102 C88 115.9(14) . . ?
C101 C102 C103 136.3(13) . . ?
C88 C102 C103 107.2(12) . . ?
C59 C58 C67 124.2(16) . . ?
C59 C58 C57 122.2(14) . . ?
C67 C58 C57 108.0(13) . . ?
C94 C95 C96 117.8(16) . . ?
C94 C95 S29 119.6(12) . . ?
C96 C95 S29 122.4(14) . . ?
C73 C74 C75 121.8(14) . . ?
C73 C74 S18 115.9(11) . . ?
C75 C74 S18 122.2(13) . . ?
C70 C71 C72 105.6(14) . . ?
C70 C71 H71A 110.6 . . ?
C72 C71 H71A 110.6 . . ?
C70 C71 H71B 110.6 . . ?
C72 C71 H71B 110.6 . . ?
H71A C71 H71B 108.8 . . ?
C29 C30 C39 120.1(15) . . ?
C29 C30 C31 121.7(13) . . ?
C39 C30 C31 111.4(14) . . ?
C143 C142 C138 117.2(15) . . ?
C143 C142 C141 135.1(18) . . ?
C138 C142 C141 107.0(13) . . ?
S3 C24 H24A 109.5 . . ?
S3 C24 H24B 109.5 . . ?
H24A C24 H24B 109.5 . . ?
S3 C24 H24C 109.5 . . ?
H24A C24 H24C 109.5 . . ?
H24B C24 H24C 109.5 . . ?
S12 C55 H55A 109.5 . . ?
S12 C55 H55B 109.5 . . ?
H55A C55 H55B 109.5 . . ?
S12 C55 H55C 109.5 . . ?
H55A C55 H55C 109.5 . . ?
H55B C55 H55C 109.5 . . ?
C123 C122 C121 119.6(16) . . ?
C123 C122 S22 124.0(13) . . ?
C121 C122 S22 115.1(14) . . ?
C14 C15 C16 122.1(14) . . ?
C14 C15 S3 125.6(12) . . ?
C16 C15 S3 112.3(10) . . ?
C9 C10 C11 120.5(17) . . ?
C9 C10 S1 125.5(13) . . ?
C11 C10 S1 113.3(14) . . ?
C32 C44 C43 117.4(14) . . ?
C32 C44 C45 108.2(15) . . ?
C43 C44 C45 132.9(16) . . ?
C65 C64 C63 119.4(13) . . ?
C65 C64 S14 126.7(10) . . ?
C63 C64 S14 113.9(12) . . ?
C58 C59 C70 120.5(14) . . ?
C58 C59 C60 120.5(15) . . ?
C70 C59 C60 113.0(14) . . ?
C89 C103 C102 101.9(13) . . ?
C89 C103 H10D 111.4 . . ?
C102 C103 H10D 111.4 . . ?
C89 C103 H10E 111.4 . . ?
C102 C103 H10E 111.4 . . ?
H10D C103 H10E 109.2 . . ?
C129 C130 C131 114.0(18) . . ?
C129 C130 C132 109.4(15) . . ?
C131 C130 C132 134(2) . . ?
S23 C135 H13C 109.5 . . ?
S23 C135 H13D 109.5 . . ?
H13C C135 H13D 109.5 . . ?
S23 C135 H13E 109.5 . . ?
H13C C135 H13E 109.5 . . ?
H13D C135 H13E 109.5 . . ?
C130 C132 C133 100.7(14) . . ?
C130 C132 H13F 111.6 . . ?
C133 C132 H13F 111.6 . . ?
C130 C132 H13G 111.6 . . ?
C133 C132 H13G 111.6 . . ?
H13F C132 H13G 109.4 . . ?
C87 C86 C85 120.0(18) . . ?
C87 C86 C97 110.3(16) . . ?
C85 C86 C97 122.2(17) . . ?
C46 C45 C44 101.2(14) . . ?
C46 C45 H45A 111.5 . . ?
C44 C45 H45A 111.5 . . ?
C46 C45 H45B 111.5 . . ?
C44 C45 H45B 111.5 . . ?
H45A C45 H45B 109.4 . . ?
C36 C29 C30 123.8(14) . . ?
C36 C29 C28 109.5(13) . . ?
C30 C29 C28 119.8(14) . . ?
C65 C57 C56 124.3(15) . . ?
C65 C57 C58 113.3(13) . . ?
C56 C57 C58 116.4(14) . . ?
C62 C76 C75 99.0(11) . . ?
C62 C76 H76A 112.0 . . ?
C75 C76 H76A 112.0 . . ?
C62 C76 H76B 112.0 . . ?
C75 C76 H76B 112.0 . . ?
H76A C76 H76B 109.6 . . ?
C62 C63 C64 123.6(14) . . ?
C62 C63 S13 116.7(10) . . ?
C64 C63 S13 119.0(11) . . ?
C96 C97 C86 114.8(16) . . ?
C96 C97 C98 137.4(17) . . ?
C86 C97 C98 106.1(15) . . ?
C36 C37 C38 120.3(16) . . ?
C36 C37 S7 121.2(13) . . ?
C38 C37 S7 118.1(12) . . ?
C47 C48 C34 123.6(15) . . ?
C47 C48 S12 113.5(12) . . ?
C34 C48 S12 122.7(13) . . ?
S18 C82 H82A 109.5 . . ?
S18 C82 H82B 109.5 . . ?
H82A C82 H82B 109.5 . . ?
S18 C82 H82C 109.5 . . ?
H82A C82 H82C 109.5 . . ?
H82B C82 H82C 109.5 . . ?
C44 C32 C31 121.9(17) . . ?
C44 C32 C33 110.8(14) . . ?
C31 C32 C33 120.7(16) . . ?
C56 C62 C63 113.4(12) . . ?
C56 C62 C76 111.4(12) . . ?
C63 C62 C76 132.9(13) . . ?
S31 C108 H10F 109.5 . . ?
S31 C108 H10G 109.5 . . ?
H10F C108 H10G 109.5 . . ?
S31 C108 H10H 109.5 . . ?
H10F C108 H10H 109.5 . . ?
H10G C108 H10H 109.5 . . ?
C99 C100 C101 125.4(13) . . ?
C99 C100 S31 114.8(12) . . ?
C101 C100 S31 119.4(11) . . ?
S1 C22 H22A 109.5 . . ?
S1 C22 H22B 109.5 . . ?
H22A C22 H22B 109.5 . . ?
S1 C22 H22C 109.5 . . ?
H22A C22 H22C 109.5 . . ?
H22B C22 H22C 109.5 . . ?
C48 C47 C46 122.9(15) . . ?
C48 C47 S11 121.8(13) . . ?
C46 C47 S11 114.6(13) . . ?
S26 C145 H14A 109.5 . . ?
S26 C145 H14B 109.5 . . ?
H14A C145 H14B 109.5 . . ?
S26 C145 H14C 109.5 . . ?
H14A C145 H14C 109.5 . . ?
H14B C145 H14C 109.5 . . ?
C139 C140 C137 117.7(15) . . ?
C139 C140 C141 135.5(18) . . ?
C137 C140 C141 105.4(13) . . ?
C34 C35 C36 100.0(13) . . ?
C34 C35 H35A 111.8 . . ?
C36 C35 H35A 111.8 . . ?
C34 C35 H35B 111.8 . . ?
C36 C35 H35B 111.8 . . ?
H35A C35 H35B 109.5 . . ?
C7 C21 C20 121.8(15) . . ?
C7 C21 S6 119.2(14) . . ?
C20 C21 S6 118.6(12) . . ?
S2 C23 H23A 109.5 . . ?
S2 C23 H23B 109.5 . . ?
H23A C23 H23B 109.5 . . ?
S2 C23 H23C 109.5 . . ?
H23A C23 H23C 109.5 . . ?
H23B C23 H23C 109.5 . . ?
S9 C52 H52A 109.5 . . ?
S9 C52 H52B 109.5 . . ?
H52A C52 H52B 109.5 . . ?
S9 C52 H52C 109.5 . . ?
H52A C52 H52C 109.5 . . ?
H52B C52 H52C 109.5 . . ?
C41 C42 C43 118.6(15) . . ?
C41 C42 S9 119.4(13) . . ?
C43 C42 S9 121.9(13) . . ?
C95 C94 C85 120.0(14) . . ?
C95 C94 C93 133.5(16) . . ?
C85 C94 C93 104.9(14) . . ?
C102 C101 C100 118.1(14) . . ?
C102 C101 S32 127.5(12) . . ?
C100 C101 S32 113.7(11) . . ?
C113 C114 C115 122.0(13) . . ?
C113 C114 S19 122.6(12) . . ?
C115 C114 S19 113.3(12) . . ?
C7 C8 C9 101.3(12) . . ?
C7 C8 H8A 111.5 . . ?
C9 C8 H8A 111.5 . . ?
C7 C8 H8B 111.5 . . ?
C9 C8 H8B 111.5 . . ?
H8A C8 H8B 109.3 . . ?
C44 C43 C42 120.1(16) . . ?
C44 C43 S10 128.2(11) . . ?
C42 C43 S10 111.1(13) . . ?
C12 C13 C14 105.1(12) . . ?
C12 C13 H13A 110.7 . . ?
C14 C13 H13A 110.7 . . ?
C12 C13 H13B 110.7 . . ?
C14 C13 H13B 110.7 . . ?
H13A C13 H13B 108.8 . . ?
C47 C46 C33 115.5(16) . . ?
C47 C46 C45 136.3(17) . . ?
C33 C46 C45 106.9(15) . . ?
C140 C139 C143 120.6(18) . 2_655 ?
C140 C139 S25 122.9(14) . . ?
C143 C139 S25 115.6(14) 2_655 . ?
C124 C125 C124 121.3(16) . 3_565 ?
C124 C125 C120 117.6(14) . . ?
C124 C125 C120 111.5(14) 3_565 . ?
S17 C81 H81A 109.5 . . ?
S17 C81 H81B 109.5 . . ?
H81A C81 H81B 109.5 . . ?
S17 C81 H81C 109.5 . . ?
H81A C81 H81C 109.5 . . ?
H81B C81 H81C 109.5 . . ?
C137 C138 C142 109.8(15) . . ?
C137 C138 C137 120.3(16) . 3_665 ?
C142 C138 C137 121.7(15) . 3_665 ?
C133 C134 C131 117.2(19) . 2_655 ?
C133 C134 S24 120.1(13) . . ?
C131 C134 S24 122.1(17) 2_655 . ?
S10 C53 H53A 109.5 . . ?
S10 C53 H53B 109.5 . . ?
H53A C53 H53B 109.5 . . ?
S10 C53 H53C 109.5 . . ?
H53A C53 H53C 109.5 . . ?
H53B C53 H53C 109.5 . . ?
S19 C117 H11A 109.5 . . ?
S19 C117 H11B 109.5 . . ?
H11A C117 H11B 109.5 . . ?
S19 C117 H11C 109.5 . . ?
H11A C117 H11C 109.5 . . ?
H11B C117 H11C 109.5 . . ?
S30 C107 H10I 109.5 . . ?
S30 C107 H10J 109.5 . . ?
H10I C107 H10J 109.5 . . ?
S30 C107 H10K 109.5 . . ?
H10I C107 H10K 109.5 . . ?
H10J C107 H10K 109.5 . . ?
S25 C144 H14D 109.5 . . ?
S25 C144 H14E 109.5 . . ?
H14D C144 H14E 109.5 . . ?
S25 C144 H14F 109.5 . . ?
H14D C144 H14F 109.5 . . ?
H14E C144 H14F 109.5 . . ?
C123 C124 C125 124.1(15) . . ?
C123 C124 C125 111.4(15) . 2_665 ?
C125 C124 C125 118.6(15) . 2_665 ?
C38 C39 C30 118.4(14) . . ?
C38 C39 C40 133.2(14) . . ?
C30 C39 C40 106.1(13) . . ?
C113 C112 C116 102.0(13) . 3_565 ?
C113 C112 H11D 111.4 . . ?
C116 C112 H11D 111.4 3_565 . ?
C113 C112 H11E 111.4 . . ?
C116 C112 H11E 111.4 3_565 . ?
H11D C112 H11E 109.2 . . ?
C130 C131 C134 123(2) . 3_665 ?
C130 C131 S23 122.8(17) . . ?
C134 C131 S23 114.0(16) 3_665 . ?
S6 C27 H27A 109.5 . . ?
S6 C27 H27B 109.5 . . ?
H27A C27 H27B 109.5 . . ?
S6 C27 H27C 109.5 . . ?
H27A C27 H27C 109.5 . . ?
H27B C27 H27C 109.5 . . ?
C130 C129 C128 124.1(18) . . ?
C130 C129 C128 110.8(15) . 2_655 ?
C128 C129 C128 118.1(18) . 2_655 ?
C147 C148 C149 118.5(18) . . ?
C147 C148 C152 108.4(18) . 2_765 ?
C149 C148 C152 120(2) . 2_765 ?
C120 C121 C122 120.9(16) . . ?
C120 C121 S21 119.0(13) . . ?
C122 C121 S21 119.6(14) . . ?
C114 C113 C111 115.0(14) . . ?
C114 C113 C112 134.4(17) . . ?
C111 C113 C112 109.9(15) . . ?
C138 C137 C138 119.7(16) . 2_655 ?
C138 C137 C140 112.7(15) . . ?
C138 C137 C140 118.9(14) 2_655 . ?
S27 C104 H10L 109.5 . . ?
S27 C104 H10M 109.5 . . ?
H10L C104 H10M 109.5 . . ?
S27 C104 H10N 109.5 . . ?
H10L C104 H10N 109.5 . . ?
H10M C104 H10N 109.5 . . ?
S11 C54 H54A 109.5 . . ?
S11 C54 H54B 109.5 . . ?
H54A C54 H54B 109.5 . . ?
S11 C54 H54C 109.5 . . ?
H54A C54 H54C 109.5 . . ?
H54B C54 H54C 109.5 . . ?
C121 C120 C125 118.7(14) . . ?
C121 C120 C119 135.2(19) . . ?
C125 C120 C119 104.3(14) . . ?
S24 C136 H13H 109.5 . . ?
S24 C136 H13I 109.5 . . ?
H13H C136 H13I 109.5 . . ?
S24 C136 H13J 109.5 . . ?
H13H C136 H13J 109.5 . . ?
H13I C136 H13J 109.5 . . ?
C120 C119 C123 103.1(12) . 3_565 ?
C120 C119 H11I 111.1 . . ?
C123 C119 H11I 111.1 3_565 . ?
C120 C119 H11J 111.1 . . ?
C123 C119 H11J 111.1 3_565 . ?
H11I C119 H11J 109.1 . . ?
C140 C141 C142 102.5(12) . . ?
C140 C141 H14G 111.3 . . ?
C142 C141 H14G 111.3 . . ?
C140 C141 H14H 111.3 . . ?
C142 C141 H14H 111.3 . . ?
H14G C141 H14H 109.2 . . ?
S21 C126 H12A 109.5 . . ?
S21 C126 H12B 109.5 . . ?
H12A C126 H12B 109.5 . . ?
S21 C126 H12C 109.5 . . ?
H12A C126 H12C 109.5 . . ?
H12B C126 H12C 109.5 . . ?
C111 C110 C116 121.3(15) 3_565 3_565 ?
C111 C110 C111 121.4(14) 3_565 . ?
C116 C110 C111 108.4(15) 3_565 . ?
C16 C17 C5 115.5(13) . . ?
C16 C17 C18 135.3(16) . . ?
C5 C17 C18 107.3(12) . . ?
C146 C151 C150 115.6(19) . . ?
C146 C151 C152 109(2) . . ?
C150 C151 C152 133(2) . . ?
S32 C109 H10O 109.5 . . ?
S32 C109 H10P 109.5 . . ?
H10O C109 H10P 109.5 . . ?
S32 C109 H10Q 109.5 . . ?
H10O C109 H10Q 109.5 . . ?
H10P C109 H10Q 109.5 . . ?
C150 C149 C148 122.5(18) . . ?
C150 C149 S33 112.3(19) . . ?
C148 C149 S33 125.2(19) . . ?
S22 C127 H12D 109.5 . . ?
S22 C127 H12E 109.5 . . ?
H12D C127 H12E 109.5 . . ?
S22 C127 H12F 109.5 . . ?
H12D C127 H12F 109.5 . . ?
H12E C127 H12F 109.5 . . ?
C133 C128 C129 122.0(16) 3_665 . ?
C133 C128 C129 109.0(15) 3_665 3_665 ?
C129 C128 C129 121.9(18) . 3_665 ?
C128 C133 C134 119.2(16) 2_655 . ?
C128 C133 C132 108.8(14) 2_655 . ?
C134 C133 C132 129.4(18) . . ?
C151 C152 C148 98.5(18) . 3_675 ?
C151 C152 H15A 112.1 . . ?
C148 C152 H15A 112.1 3_675 . ?
C151 C152 H15B 112.1 . . ?
C148 C152 H15B 112.1 3_675 . ?
H15A C152 H15B 109.7 . . ?
S16 C80 H80A 109.5 . . ?
S16 C80 H80B 109.5 . . ?
H80A C80 H80B 109.5 . . ?
S16 C80 H80C 109.5 . . ?
H80A C80 H80C 109.5 . . ?
H80B C80 H80C 109.5 . . ?
C110 C111 C113 123.2(14) 2_665 . ?
C110 C111 C110 118.6(14) 2_665 . ?
C113 C111 C110 109.3(15) . . ?
S13 C77 H77A 109.5 . . ?
S13 C77 H77B 109.5 . . ?
H77A C77 H77B 109.5 . . ?
S13 C77 H77C 109.5 . . ?
H77A C77 H77C 109.5 . . ?
H77B C77 H77C 109.5 . . ?
S20 C118 H11F 109.5 . . ?
S20 C118 H11G 109.5 . . ?
H11F C118 H11G 109.5 . . ?
S20 C118 H11H 109.5 . . ?
H11F C118 H11H 109.5 . . ?
H11G C118 H11H 109.5 . . ?
S15 C79 H79A 109.5 . . ?
S15 C79 H79B 109.5 . . ?
H79A C79 H79B 109.5 . . ?
S15 C79 H79C 109.5 . . ?
H79A C79 H79C 109.5 . . ?
H79B C79 H79C 109.5 . . ?
C124 C123 C122 117.7(15) . . ?
C124 C123 C119 108.0(14) . 2_665 ?
C122 C123 C119 132.7(16) . 2_665 ?
S7 C49 H49A 109.5 . . ?
S7 C49 H49B 109.5 . . ?
H49A C49 H49B 109.5 . . ?
S7 C49 H49C 109.5 . . ?
H49A C49 H49C 109.5 . . ?
H49B C49 H49C 109.5 . . ?
S29 C106 H10R 109.5 . . ?
S29 C106 H10S 109.5 . . ?
H10R C106 H10S 109.5 . . ?
S29 C106 H10T 109.5 . . ?
H10R C106 H10T 109.5 . . ?
H10S C106 H10T 109.5 . . ?
C115 C116 C110 119.9(16) . 2_665 ?
C115 C116 C112 130.9(16) . 2_665 ?
C110 C116 C112 108.3(15) 2_665 2_665 ?
S4 C25 H25A 109.5 . . ?
S4 C25 H25B 109.5 . . ?
H25A C25 H25B 109.5 . . ?
S4 C25 H25C 109.5 . . ?
H25A C25 H25C 109.5 . . ?
H25B C25 H25C 109.5 . . ?
C147 C146 C147 120(2) 3_675 . ?
C147 C146 C151 112(2) 3_675 . ?
C147 C146 C151 125(2) . . ?
C146 C147 C148 112(2) 2_765 . ?
C146 C147 C146 117(2) 2_765 . ?
C148 C147 C146 118.8(19) . . ?
C149 C150 C151 119.8(19) . . ?
C149 C150 S34 128(2) . . ?
C151 C150 S34 111.8(19) . . ?
C149 S33 C154 102.9(17) . . ?
C159 C163 C162 93(3) . 2 ?
C159 C163 H16A 113.2 . . ?
C162 C163 H16A 113.2 2 . ?
C159 C163 H16B 113.2 . . ?
C162 C163 H16B 113.2 2 . ?
H16A C163 H16B 110.5 . . ?
C157 C158 C159 117(3) 2 . ?
C157 C158 C157 118(3) 2 . ?
C159 C158 C157 120(2) . . ?
C158 C159 C160 120(2) . . ?
C158 C159 C163 112(3) . . ?
C160 C159 C163 120(3) . . ?
C161 C160 C159 118(3) . . ?
C161 C160 S35 121(3) . . ?
C159 C160 S35 120(3) . . ?
C158 C157 C162 110(3) 3 . ?
C158 C157 C158 122(3) 3 . ?
C162 C157 C158 121(2) . . ?
C161 S36 C166 110(2) . . ?
C160 C161 C162 122(3) . . ?
C160 C161 S36 117(3) . . ?
C162 C161 S36 121(3) . . ?
C157 C162 C161 119(2) . . ?
C157 C162 C163 108(2) . 3 ?
C161 C162 C163 120(3) . 3 ?
S34 C156 H15C 109.5 . . ?
S34 C156 H15D 109.5 . . ?
H15C C156 H15D 109.5 . . ?
S34 C156 H15E 109.5 . . ?
H15C C156 H15E 109.5 . . ?
H15D C156 H15E 109.5 . . ?
S36 C166 H16C 109.5 . . ?
S36 C166 H16D 109.5 . . ?
H16C C166 H16D 109.5 . . ?
S36 C166 H16E 109.5 . . ?
H16C C166 H16E 109.5 . . ?
H16D C166 H16E 109.5 . . ?
S33 C154 H15F 109.5 . . ?
S33 C154 H15G 109.5 . . ?
H15F C154 H15G 109.5 . . ?
S33 C154 H15H 109.5 . . ?
H15F C154 H15H 109.5 . . ?
H15G C154 H15H 109.5 . . ?
S35 C164 H16F 109.5 . . ?
S35 C164 H16G 109.5 . . ?
H16F C164 H16G 109.5 . . ?
S35 C164 H16H 109.5 . . ?
H16F C164 H16H 109.5 . . ?
H16G C164 H16H 109.5 . . ?

#==============================================================================

#==============================================================================
# Additional structures and associated data_? identifiers
# should be added at this point if there is more than one 
# structure analysis in the CIF.

_shelx_res_file                  
;
TITL xcalibur
    shelxl.res
    created by SHELXL-2016/6 at 07:42:24 on 14-Apr-2017
REM BASF 0.48206
CELL  1.54187 39.07590 39.07590 7.99482 90.000 90.000 120.000
ZERR  18 0.00050 0.00050 0.00013 0.000 0.000 0.000
LATT -1
SYMM    -Y,    +X-Y,    +Z
SYMM    -X+Y,    -X,    +Z
SFAC C H S
UNIT 486  432  108
EQIV $1 -Y,+X-Y,+Z
EQIV $2 2-Y,1+X-Y,+Z
DFIX 1.59 C152_$2 C148
DFIX 1.59 C152_$1 C151_$1
DFIX 1.46 C150 C149
DFIX 1.46 C150 C151 C146 C151 C147 C146 C147 C148 C149 C148
DFIX 1.73 S34 C150 S33 C149
DFIX 3.05 S33 S34
DFIX 1.46 C161 C160 C162 C161 C162 C157 C158 C157 C159 C158 C160 C159
DFIX 3.05 S35 S36
DFIX 1.58 C163 C159
DFIX 1.78 C166 S36
DFIX 1.78 S34 C156
DANG 2.43 C150 C148
DANG 2.43 C149 C147
DANG 2.43 C148 C146
DANG 2.43 C147 C151
DANG 2.43 C146 C150
DANG 2.43 C151 C149
DANG 2.8 C160 C162
DANG 2.8 C161 C157
DANG 2.8 C162 C158
DANG 2.8 C157 C159
DANG 2.8 C158 C160
DANG 2.8 C159 C161
DANG 2.8 S35 C159
DANG 2.8 S36 C162
DANG 2.8 C156 C150
FLAT S34 C148 C151 C149 C146 C147 C150 S33
FLAT S35 C158 C159 C160 C157 S36 C161 C162
SIMU 0.02 0.04 2 C164 S35 C160 C159 C161 C162 C157 C158 C163 S36 C166
SIMU 0.02 0.04 2 S34 C148 C151 C149 C152 C146 > S33 C156 C154
RIGU S35 C163 C158 C159 C160 C157 S36 C161 C162 C166
RIGU S34 C148 C151 C149 C152 C146 C147 C150 S33 C156 C154
ISOR 0.01 0.01 C156
L.S. 10
PLAN -15
BOND $H
list 4
WPDB -2
HTAB
fmap 2
acta
FMAP 2
TEMP -180
REM BASF   0.48154
TWIN 1.000 0.000 0.000 -1.000 -1.000 0.000 0.000 0.000 -1.000
WGHT    0.178200    1.867200
BASF   0.48154
FVAR       0.09962
S27   3    0.555120    0.534537    0.536501    11.00000    0.06234    0.05861 =
         0.08673   -0.00432   -0.00478    0.02821
S13   3    0.485027    0.433162    1.050815    11.00000    0.06464    0.05448 =
         0.08962   -0.00239   -0.00446    0.03138
S28   3    0.636365    0.539251    0.537795    11.00000    0.07565    0.06469 =
         0.09736    0.00728    0.00382    0.04385
S12   3    0.454555    0.296279    0.543827    11.00000    0.07703    0.07495 =
         0.08711    0.00462   -0.00011    0.05430
S14   3    0.486464    0.355872    1.045567    11.00000    0.06613    0.06246 =
         0.08622   -0.00399   -0.00835    0.03766
S6    3    0.759934    0.637737    1.043799    11.00000    0.07024    0.09626 =
         0.08401   -0.00583   -0.00324    0.06002
S11   3    0.377051    0.217836    0.556231    11.00000    0.09758    0.06658 =
         0.07979    0.00057   -0.00245    0.05849
S26   3    0.587822    0.397697    0.145552    11.00000    0.06140    0.05498 =
         0.12156   -0.00013    0.00034    0.03352
S15   3    0.309776    0.184810    1.050871    11.00000    0.07241    0.05420 =
         0.08624   -0.00474   -0.00403    0.03505
S7    3    0.443685    0.464288    0.536323    11.00000    0.06827    0.04940 =
         0.08331    0.00111    0.00020    0.02904
S18   3    0.318511    0.439591    1.039051    11.00000    0.08673    0.07613 =
         0.09627    0.00004    0.00077    0.06021
S5    3    0.680284    0.559636    1.038582    11.00000    0.08282    0.08226 =
         0.09465    0.00291   -0.00181    0.05759
S3    3    0.512937    0.643328    1.045203    11.00000    0.05333    0.06035 =
         0.08808    0.00737    0.00727    0.03372
S31   3    0.621573    0.780931    0.556319    11.00000    0.08066    0.06339 =
         0.08830   -0.00087    0.00311    0.04688
S25   3    0.536435    0.212826    0.145622    11.00000    0.04941    0.05350 =
         0.12729   -0.00304   -0.00443    0.02412
S4    3    0.514098    0.565986    1.050846    11.00000    0.05831    0.06188 =
         0.08513    0.00046    0.00321    0.03312
S24   3    0.523341    0.262966    0.644768    11.00000    0.05176    0.06657 =
         0.12674    0.00761   -0.00158    0.02847
S9    3    0.199777    0.286088    0.557696    11.00000    0.05908    0.07150 =
         0.08943   -0.00164    0.00099    0.03139
S23   3    0.649522    0.449037    0.641791    11.00000    0.06646    0.06533 =
         0.13680    0.00608   -0.00036    0.03976
S32   3    0.544186    0.702501    0.544668    11.00000    0.07210    0.07424 =
         0.08458   -0.00523   -0.00186    0.04930
S17   3    0.239521    0.362020    1.044400    11.00000    0.07446    0.09048 =
         0.08534    0.00395    0.00009    0.05942
S29   3    0.799257    0.713477    0.557405    11.00000    0.07027    0.08156 =
         0.09041    0.00622    0.00191    0.04374
S16   3    0.232234    0.186415    1.052069    11.00000    0.06485    0.07235 =
         0.09826    0.00100    0.00450    0.02949
S30   3    0.798148    0.791101    0.553250    11.00000    0.08456    0.06699 =
         0.10739    0.00597    0.00555    0.03382
S1    3    0.766237    0.812305    1.051496    11.00000    0.06186    0.06798 =
         0.09800    0.00367   -0.00235    0.02525
S20   3    0.411763    0.601755    0.145382    11.00000    0.04900    0.05820 =
         0.12492    0.00449    0.00128    0.03057
S2    3    0.688977    0.813831    1.050672    11.00000    0.06394    0.05680 =
         0.08761    0.00463    0.00672    0.03038
S8    3    0.363369    0.460384    0.537512    11.00000    0.07461    0.04884 =
         0.09614   -0.00867   -0.00437    0.03553
S10   3    0.201361    0.208265    0.554957    11.00000    0.08281    0.06274 =
         0.10754   -0.00367   -0.00392    0.02525
S19   3    0.322840    0.536331    0.144966    11.00000    0.05237    0.04762 =
         0.13224   -0.00506   -0.00385    0.02360
S21   3    0.260640    0.523372    0.645811    11.00000    0.06504    0.04877 =
         0.12392   -0.00255   -0.00987    0.02665
S22   3    0.350792    0.551251    0.643018    11.00000    0.06189    0.05944 =
         0.12336   -0.00757   -0.00197    0.03263
C6    1    0.652500    0.636854    0.821976    11.00000    0.04141    0.05328 =
         0.07876   -0.00499   -0.00417    0.02992
C92   1    0.668531    0.615244    0.397583    11.00000    0.05727    0.05867 =
         0.06702    0.00241    0.00210    0.03506
C19   1    0.646856    0.601588    0.897644    11.00000    0.06219    0.06573 =
         0.06862   -0.00894    0.00039    0.03554
C85   1    0.697042    0.680972    0.323677    11.00000    0.06313    0.05515 =
         0.07188    0.00452    0.01549    0.03719
C88   1    0.621931    0.675873    0.325762    11.00000    0.07622    0.06392 =
         0.05736    0.00082   -0.00254    0.04704
C3    1    0.657004    0.711452    0.829391    11.00000    0.06037    0.05557 =
         0.06689    0.00268    0.00632    0.03113
C96   1    0.756417    0.750643    0.463498    11.00000    0.08763    0.07936 =
         0.08785    0.02283    0.02487    0.05232
C56   1    0.381681    0.360769    0.824515    11.00000    0.06311    0.07044 =
         0.07832   -0.00123   -0.00354    0.04440
C1    1    0.689144    0.671768    0.821187    11.00000    0.04333    0.05420 =
         0.07559    0.00404    0.00862    0.02531
C84   1    0.662457    0.644152    0.323927    11.00000    0.08574    0.06276 =
         0.08113   -0.00176   -0.00674    0.05894
C28   1    0.377954    0.325144    0.325186    11.00000    0.06698    0.07277 =
         0.05690   -0.00507   -0.00856    0.04433
C18   1    0.601272    0.576402    0.934985    11.00000    0.05829    0.05579 =
         0.07114   -0.00203    0.00032    0.02811
AFIX  23
H18A  2    0.588421    0.552973    0.861040    11.00000   -1.20000
H18B  2    0.596459    0.567508    1.052940    11.00000   -1.20000
AFIX   0
C5    1    0.617005    0.639205    0.818579    11.00000    0.05588    0.05262 =
         0.07903    0.00609    0.01519    0.03231
C14   1    0.587586    0.678993    0.906139    11.00000    0.04491    0.05346 =
         0.08830    0.00667    0.00568    0.03115
C78   1    0.479599    0.305656    1.016069    11.00000    0.07666    0.06968 =
         0.09086    0.00337    0.00115    0.04524
AFIX 137
H78A  2    0.474403    0.298256    0.897784    11.00000   -1.50000
H78B  2    0.457182    0.286636    1.083631    11.00000   -1.50000
H78C  2    0.503590    0.305587    1.051231    11.00000   -1.50000
AFIX   0
C73   1    0.281436    0.362522    0.953157    11.00000    0.07580    0.08425 =
         0.08375   -0.00071    0.00757    0.05800
C4    1    0.618656    0.674789    0.830588    11.00000    0.05916    0.07913 =
         0.06786   -0.00356   -0.00195    0.03890
C70   1    0.274013    0.261674    0.902529    11.00000    0.04768    0.06376 =
         0.06601   -0.00512   -0.01298    0.02849
C40   1    0.286428    0.364515    0.432632    11.00000    0.08429    0.05359 =
         0.09077    0.00485   -0.00978    0.04882
AFIX  23
H40A  2    0.281809    0.369546    0.549527    11.00000   -1.20000
H40B  2    0.273025    0.373973    0.355974    11.00000   -1.20000
AFIX   0
C60   1    0.309906    0.328293    0.821664    11.00000    0.05875    0.04930 =
         0.08712   -0.01206   -0.01596    0.03361
C67   1    0.346450    0.260108    0.905036    11.00000    0.06789    0.04991 =
         0.08158    0.00035   -0.00517    0.03930
C20   1    0.680160    0.600913    0.949185    11.00000    0.07619    0.08896 =
         0.08679   -0.00138   -0.00163    0.05882
C41   1    0.271906    0.320046    0.403938    11.00000    0.06546    0.06388 =
         0.07634    0.00074   -0.01519    0.04621
C38   1    0.364345    0.419044    0.451073    11.00000    0.08251    0.06912 =
         0.07624    0.00875   -0.01094    0.06197
C36   1    0.406111    0.389539    0.396906    11.00000    0.08220    0.07486 =
         0.05917    0.01002   -0.00022    0.05725
C89   1    0.591451    0.609433    0.400313    11.00000    0.10101    0.08886 =
         0.07380   -0.01986   -0.02086    0.07707
C11   1    0.690075    0.772648    0.960392    11.00000    0.04412    0.07223 =
         0.09985    0.01944    0.01139    0.01791
C98   1    0.700237    0.774222    0.446289    11.00000    0.08555    0.06086 =
         0.09059    0.00667    0.00559    0.04577
AFIX  23
H98A  2    0.702939    0.782106    0.565383    11.00000   -1.20000
H98B  2    0.710510    0.798100    0.375215    11.00000   -1.20000
AFIX   0
C87   1    0.656526    0.712425    0.325863    11.00000    0.07018    0.06482 =
         0.06859    0.01129    0.00136    0.04322
C61   1    0.347027    0.363551    0.822745    11.00000    0.05473    0.05657 =
         0.06003    0.00742    0.00497    0.03303
C91   1    0.634397    0.580313    0.450505    11.00000    0.04915    0.06033 =
         0.10451   -0.01686   -0.00138    0.02730
C115  1    0.378680    0.610880    0.249872    11.00000    0.07604    0.03290 =
         0.13787   -0.00025   -0.01714    0.03210
C105  1    0.687282    0.550803    0.502752    11.00000    0.10505    0.12668 =
         0.12376    0.05167    0.02292    0.08441
AFIX 137
H10A  2    0.693965    0.556872    0.384229    11.00000   -1.50000
H10B  2    0.689961    0.528029    0.534460    11.00000   -1.50000
H10C  2    0.705212    0.573701    0.570783    11.00000   -1.50000
AFIX   0
C143  1    0.623418    0.388917    0.254921    11.00000    0.05052    0.06890 =
         0.09348   -0.00705    0.01867    0.01550
C66   1    0.388642    0.273028    0.943573    11.00000    0.04928    0.05455 =
         0.09543   -0.01169   -0.00048    0.03117
AFIX  23
H66A  2    0.398662    0.259316    0.871724    11.00000   -1.20000
H66B  2    0.392124    0.268382    1.062495    11.00000   -1.20000
AFIX   0
C72   1    0.277657    0.327128    0.894067    11.00000    0.07170    0.08156 =
         0.05989   -0.00006   -0.00595    0.05124
C75   1    0.354406    0.397881    0.892596    11.00000    0.07021    0.06445 =
         0.07667    0.00107    0.01503    0.05023
C16   1    0.554664    0.608940    0.955175    11.00000    0.04556    0.05791 =
         0.08295    0.01403   -0.00252    0.02267
C50   1    0.313875    0.450043    0.504682    11.00000    0.13015    0.05918 =
         0.14420    0.00663    0.03831    0.06243
AFIX 137
H50A  2    0.305847    0.440893    0.389614    11.00000   -1.50000
H50B  2    0.312487    0.474100    0.523552    11.00000   -1.50000
H50C  2    0.296140    0.429463    0.582868    11.00000   -1.50000
AFIX   0
C7    1    0.721993    0.673488    0.895335    11.00000    0.06299    0.08830 =
         0.06733    0.00917    0.01369    0.04923
C34   1    0.412748    0.331668    0.401003    11.00000    0.06376    0.07892 =
         0.06168   -0.00735   -0.00260    0.04772
C90   1    0.598037    0.579356    0.441780    11.00000    0.07553    0.05106 =
         0.06260   -0.00845   -0.01392    0.02751
C65   1    0.409960    0.319168    0.901858    11.00000    0.04730    0.05544 =
         0.08840    0.01117    0.00140    0.03164
C33   1    0.342865    0.287779    0.325748    11.00000    0.05575    0.06165 =
         0.08142   -0.01464   -0.00965    0.03695
C31   1    0.302350    0.318085    0.325010    11.00000    0.06748    0.04996 =
         0.06362    0.00093    0.00032    0.03702
C69   1    0.273909    0.228785    0.957641    11.00000    0.05637    0.05535 =
         0.07309   -0.00488   -0.00451    0.02640
C83   1    0.623905    0.640237    0.319518    11.00000    0.07578    0.04645 =
         0.06082    0.00506   -0.00179    0.03460
C9    1    0.725564    0.737180    0.902901    11.00000    0.03998    0.06344 =
         0.07304    0.00078    0.00232    0.02236
C26   1    0.630236    0.519345    1.006653    11.00000    0.07131    0.08222 =
         0.12346    0.01619    0.00273    0.05179
AFIX 137
H26A  2    0.623626    0.517309    0.887471    11.00000   -1.50000
H26B  2    0.611820    0.524400    1.070605    11.00000   -1.50000
H26C  2    0.628219    0.494555    1.044631    11.00000   -1.50000
AFIX   0
C93   1    0.713904    0.636101    0.431028    11.00000    0.05439    0.04653 =
         0.10314   -0.00841    0.01407    0.02851
AFIX  23
H93A  2    0.719319    0.631360    0.547145    11.00000   -1.20000
H93B  2    0.726852    0.626469    0.352719    11.00000   -1.20000
AFIX   0
C99   1    0.658597    0.745122    0.403890    11.00000    0.06625    0.04918 =
         0.07589    0.01064   -0.00104    0.03494
C12   1    0.654023    0.740111    0.904729    11.00000    0.05347    0.06786 =
         0.08815    0.00312    0.00287    0.03851
C68   1    0.310616    0.227305    0.958514    11.00000    0.07603    0.06821 =
         0.07904   -0.02679   -0.02212    0.04896
C2    1    0.690384    0.708435    0.825215    11.00000    0.04894    0.07422 =
         0.07322    0.01637    0.00639    0.02778
C102  1    0.587137    0.668469    0.404397    11.00000    0.05369    0.04871 =
         0.06681    0.00055   -0.00038    0.02640
C58   1    0.342874    0.289875    0.830539    11.00000    0.05598    0.05809 =
         0.07906   -0.00268   -0.00518    0.03219
C95   1    0.759806    0.714636    0.465916    11.00000    0.06098    0.05973 =
         0.07379    0.00766    0.01240    0.02988
C74   1    0.317758    0.397015    0.952606    11.00000    0.07106    0.07974 =
         0.07768    0.00537    0.00449    0.05953
C71   1    0.249287    0.282463    0.934509    11.00000    0.06370    0.05757 =
         0.11775   -0.01437   -0.01937    0.03927
AFIX  23
H71A  2    0.240400    0.279056    1.052378    11.00000   -1.20000
H71B  2    0.225787    0.271311    0.860815    11.00000   -1.20000
AFIX   0
C30   1    0.337483    0.355747    0.320667    11.00000    0.07207    0.05499 =
         0.07163   -0.00177   -0.00378    0.04422
C142  1    0.611100    0.351781    0.308945    11.00000    0.05337    0.02670 =
         0.15938   -0.00612   -0.01006    0.01336
C24   1    0.519262    0.691312    1.017199    11.00000    0.06160    0.07309 =
         0.10981   -0.00566    0.01294    0.04041
AFIX 137
H24A  2    0.532577    0.702256    0.910379    11.00000   -1.50000
H24B  2    0.535329    0.708530    1.108772    11.00000   -1.50000
H24C  2    0.493366    0.689590    1.017016    11.00000   -1.50000
AFIX   0
C55   1    0.496119    0.344453    0.511297    11.00000    0.11702    0.08641 =
         0.11037   -0.01309   -0.01299    0.07850
AFIX 137
H55A  2    0.495843    0.352853    0.396046    11.00000   -1.50000
H55B  2    0.520542    0.343800    0.530940    11.00000   -1.50000
H55C  2    0.494773    0.363131    0.589061    11.00000   -1.50000
AFIX   0
C122  1    0.335718    0.581526    0.757960    11.00000    0.05703    0.04567 =
         0.14105    0.01493    0.00726    0.02406
C15   1    0.556336    0.646454    0.957277    11.00000    0.04853    0.04815 =
         0.07026   -0.00476   -0.00729    0.01756
C10   1    0.725906    0.771110    0.955535    11.00000    0.06401    0.07366 =
         0.08997   -0.00401   -0.00361    0.03485
C44   1    0.278623    0.251438    0.405565    11.00000    0.06340    0.05033 =
         0.08558   -0.00378   -0.01272    0.03402
C64   1    0.443092    0.352884    0.959430    11.00000    0.05787    0.05928 =
         0.07912    0.01796    0.01696    0.03903
C59   1    0.308572    0.291543    0.827296    11.00000    0.06136    0.06434 =
         0.06372   -0.00023   -0.00616    0.04156
C103  1    0.561777    0.622398    0.434271    11.00000    0.05277    0.06186 =
         0.07084    0.00203   -0.00142    0.03120
AFIX  23
H10D  2    0.551794    0.616262    0.550534    11.00000   -1.20000
H10E  2    0.539201    0.609844    0.355760    11.00000   -1.20000
AFIX   0
C130  1    0.635680    0.380465    0.814734    11.00000    0.06268    0.04518 =
         0.11351   -0.01602   -0.00741    0.01104
C135  1    0.600555    0.434808    0.723420    11.00000    0.06494    0.09491 =
         0.11213    0.02447    0.01419    0.04903
AFIX 137
H13C  2    0.581404    0.408394    0.682413    11.00000   -1.50000
H13D  2    0.592808    0.453837    0.685728    11.00000   -1.50000
H13E  2    0.601164    0.434553    0.845942    11.00000   -1.50000
AFIX   0
C132  1    0.593447    0.352059    0.779240    11.00000    0.05578    0.05176 =
         0.11587   -0.01124   -0.01034    0.02707
AFIX  23
H13F  2    0.586684    0.353462    0.661057    11.00000   -1.20000
H13G  2    0.575712    0.356450    0.853390    11.00000   -1.20000
AFIX   0
C86   1    0.693912    0.715509    0.325473    11.00000    0.07988    0.09348 =
         0.06658    0.01834    0.01665    0.05916
C45   1    0.299414    0.225778    0.450309    11.00000    0.12119    0.07354 =
         0.07048   -0.01396    0.00317    0.06119
AFIX  23
H45A  2    0.296023    0.218166    0.569857    11.00000   -1.20000
H45B  2    0.288956    0.201725    0.380238    11.00000   -1.20000
AFIX   0
C29   1    0.374314    0.359440    0.322598    11.00000    0.04492    0.05153 =
         0.07218   -0.00854   -0.00681    0.02089
C57   1    0.381007    0.324635    0.829212    11.00000    0.05537    0.04679 =
         0.07383   -0.00291    0.00277    0.02951
C76   1    0.398725    0.423600    0.935582    11.00000    0.06126    0.05266 =
         0.07266    0.01808   -0.00034    0.03291
AFIX  23
H76A  2    0.412020    0.447448    0.864176    11.00000   -1.20000
H76B  2    0.402923    0.431448    1.054866    11.00000   -1.20000
AFIX   0
C63   1    0.444124    0.390300    0.952877    11.00000    0.06186    0.07019 =
         0.06571   -0.00973   -0.00122    0.04815
C97   1    0.721880    0.750557    0.408832    11.00000    0.06463    0.07187 =
         0.07486   -0.00258    0.01243    0.03368
C37   1    0.402710    0.421516    0.448796    11.00000    0.06745    0.06601 =
         0.07381    0.00411    0.00594    0.04227
C48   1    0.411750    0.296493    0.454107    11.00000    0.06149    0.06086 =
         0.09717    0.00317   -0.00072    0.04139
C82   1    0.365894    0.478572    1.000165    11.00000    0.11950    0.05336 =
         0.14098   -0.04228   -0.05206    0.05452
AFIX  33
H82A  2    0.368396    0.503087    1.044711    11.00000   -1.50000
H82B  2    0.385283    0.473329    1.054577    11.00000   -1.50000
H82C  2    0.370704    0.481265    0.879297    11.00000   -1.50000
AFIX   0
C32   1    0.305597    0.284964    0.327532    11.00000    0.08716    0.04761 =
         0.06180   -0.01168   -0.00723    0.03395
C62   1    0.411787    0.394662    0.895856    11.00000    0.04669    0.03736 =
         0.07348    0.00555    0.00903    0.02082
C108  1    0.607311    0.801719    0.382448    11.00000    0.08527    0.06460 =
         0.10502    0.00287    0.00861    0.05281
AFIX 137
H10F  2    0.626404    0.808797    0.291077    11.00000   -1.50000
H10G  2    0.606957    0.825377    0.420555    11.00000   -1.50000
H10H  2    0.580943    0.782105    0.342692    11.00000   -1.50000
AFIX   0
C100  1    0.620998    0.738507    0.455583    11.00000    0.06904    0.05982 =
         0.08564   -0.00610    0.00048    0.04541
C22   1    0.809603    0.805032    1.013036    11.00000    0.04876    0.11009 =
         0.23348   -0.02952   -0.00701    0.03563
AFIX 137
H22A  2    0.827438    0.824623    0.931765    11.00000   -1.50000
H22B  2    0.800235    0.778398    0.968961    11.00000   -1.50000
H22C  2    0.823761    0.808282    1.118317    11.00000   -1.50000
AFIX   0
C47   1    0.378487    0.260646    0.456439    11.00000    0.07303    0.06266 =
         0.08206    0.01132    0.00105    0.04075
C145  1    0.578220    0.426680    0.293880    11.00000    0.05588    0.06298 =
         0.10931    0.01413    0.00531    0.02114
AFIX  33
H14A  2    0.559016    0.433139    0.246381    11.00000   -1.50000
H14B  2    0.567546    0.411505    0.397187    11.00000   -1.50000
H14C  2    0.602883    0.451141    0.318647    11.00000   -1.50000
AFIX   0
C140  1    0.589777    0.282296    0.311387    11.00000    0.05944    0.04063 =
         0.11918    0.00926    0.00986    0.02666
C35   1    0.437995    0.377017    0.432846    11.00000    0.07640    0.07269 =
         0.06432   -0.00582    0.00077    0.05275
AFIX  23
H35A  2    0.460610    0.389878    0.354663    11.00000   -1.20000
H35B  2    0.447761    0.382953    0.549460    11.00000   -1.20000
AFIX   0
C21   1    0.718284    0.637676    0.949259    11.00000    0.05954    0.07597 =
         0.08180    0.01253    0.01877    0.04226
C23   1    0.712783    0.851918    0.882414    11.00000    0.09039    0.05190 =
         0.10988    0.00891   -0.00383    0.03525
AFIX 137
H23A  2    0.693903    0.846107    0.791174    11.00000   -1.50000
H23B  2    0.736048    0.851459    0.839568    11.00000   -1.50000
H23C  2    0.720859    0.878125    0.928429    11.00000   -1.50000
AFIX   0
C52   1    0.169061    0.279873    0.373277    11.00000    0.11915    0.09673 =
         0.07577    0.00704    0.00354    0.04056
AFIX  33
H52A  2    0.144933    0.279675    0.408368    11.00000   -1.50000
H52B  2    0.183849    0.301792    0.295386    11.00000   -1.50000
H52C  2    0.162032    0.254839    0.317800    11.00000   -1.50000
AFIX   0
C42   1    0.241082    0.285561    0.464365    11.00000    0.03956    0.05795 =
         0.09123    0.00245   -0.00677    0.01464
C94   1    0.728507    0.680086    0.402144    11.00000    0.06953    0.05857 =
         0.07512    0.01147    0.01947    0.04017
C101  1    0.585210    0.701268    0.453178    11.00000    0.06470    0.05810 =
         0.07858    0.00951    0.00122    0.04052
C114  1    0.335533    0.580735    0.258295    11.00000    0.04641    0.03640 =
         0.17013    0.00100   -0.00054    0.02860
C8    1    0.751397    0.716109    0.938532    11.00000    0.04952    0.07454 =
         0.07380   -0.01115    0.00684    0.02563
AFIX  23
H8A   2    0.775020    0.726892    0.865665    11.00000   -1.20000
H8B   2    0.759729    0.718929    1.057051    11.00000   -1.20000
AFIX   0
C43   1    0.244059    0.249521    0.458358    11.00000    0.08516    0.06261 =
         0.08959   -0.00687   -0.02933    0.05080
C13   1    0.609582    0.725257    0.940139    11.00000    0.05209    0.06431 =
         0.08875    0.01211    0.00077    0.03731
AFIX  23
H13A  2    0.599509    0.738318    0.864690    11.00000   -1.20000
H13B  2    0.605718    0.730740    1.057413    11.00000   -1.20000
AFIX   0
C46   1    0.342310    0.254993    0.409033    11.00000    0.08091    0.06692 =
         0.07113   -0.00333    0.00536    0.04241
C139  1    0.581307    0.245675    0.255125    11.00000    0.08620    0.06278 =
         0.08546   -0.01449   -0.01797    0.04674
C125  1    0.306164    0.625955    0.898495    11.00000    0.04433    0.05488 =
         0.10565   -0.01826   -0.00820    0.01480
C81   1    0.223667    0.380734    0.861908    11.00000    0.08018    0.07450 =
         0.10804   -0.01570   -0.01740    0.05113
AFIX 137
H81A  2    0.226121    0.368540    0.758883    11.00000   -1.50000
H81B  2    0.240483    0.409501    0.854339    11.00000   -1.50000
H81C  2    0.196091    0.373964    0.876910    11.00000   -1.50000
AFIX   0
C138  1    0.638597    0.345380    0.396697    11.00000    0.05546    0.04789 =
         0.10778   -0.00193    0.00248    0.02761
C134  1    0.566719    0.273061    0.750124    11.00000    0.08824    0.07688 =
         0.09819    0.04154    0.03817    0.05148
C53   1    0.210330    0.167231    0.520667    11.00000    0.11892    0.04749 =
         0.15243    0.00739    0.00371    0.01522
AFIX 137
H53A  2    0.217909    0.167247    0.403806    11.00000   -1.50000
H53B  2    0.186213    0.142249    0.545469    11.00000   -1.50000
H53C  2    0.231682    0.170162    0.594313    11.00000   -1.50000
AFIX   0
C117  1    0.277117    0.500521    0.234781    11.00000    0.06432    0.07809 =
         0.11578   -0.02893   -0.01043    0.03558
AFIX 137
H11A  2    0.255275    0.500372    0.173901    11.00000   -1.50000
H11B  2    0.276251    0.507128    0.352375    11.00000   -1.50000
H11C  2    0.274641    0.474340    0.227536    11.00000   -1.50000
AFIX   0
C107  1    0.788523    0.831694    0.513493    11.00000    0.10015    0.06956 =
         0.11956   -0.02882   -0.01989    0.04026
AFIX 137
H10I  2    0.773619    0.826676    0.409067    11.00000   -1.50000
H10J  2    0.813672    0.856550    0.503984    11.00000   -1.50000
H10K  2    0.773126    0.833575    0.606157    11.00000   -1.50000
AFIX   0
S34   3    0.859811    0.935381    0.655770    11.00000    0.07897    0.11296 =
         0.49806    0.00768    0.00628    0.04347
C144  1    0.500147    0.222590    0.228650    11.00000    0.07049    0.04616 =
         0.13251   -0.01276   -0.01980    0.01614
AFIX 137
H14D  2    0.475592    0.197592    0.247539    11.00000   -1.50000
H14E  2    0.495242    0.238798    0.149432    11.00000   -1.50000
H14F  2    0.509533    0.236782    0.334914    11.00000   -1.50000
AFIX   0
C124  1    0.346254    0.638484    0.893191    11.00000    0.06123    0.04802 =
         0.11349   -0.01644   -0.00679    0.03265
C39   1    0.331569    0.384744    0.393376    11.00000    0.05327    0.05302 =
         0.07570   -0.00428   -0.00251    0.02470
C112  1    0.264352    0.574459    0.272097    11.00000    0.04814    0.05637 =
         0.08832   -0.01201   -0.00667    0.02187
AFIX  23
H11D  2    0.247312    0.551881    0.345653    11.00000   -1.20000
H11E  2    0.258224    0.566104    0.153809    11.00000   -1.20000
AFIX   0
C131  1    0.663634    0.418316    0.750056    11.00000    0.08440    0.06991 =
         0.10366    0.00051    0.00999    0.04037
C27   1    0.777552    0.622639    0.858024    11.00000    0.06216    0.10689 =
         0.14908   -0.04259   -0.02756    0.06885
AFIX 137
H27A  2    0.767685    0.628771    0.756259    11.00000   -1.50000
H27B  2    0.767780    0.594166    0.862948    11.00000   -1.50000
H27C  2    0.806509    0.636996    0.856620    11.00000   -1.50000
AFIX   0
C129  1    0.652543    0.360899    0.892644    11.00000    0.05762    0.07254 =
         0.08953   -0.00916   -0.00946    0.03321
PART 1
C148  1    0.949002    0.921031    0.862632    11.00000    0.08202    0.03250 =
         0.50460    0.00162    0.01423    0.01406
PART 0
C121  1    0.292876    0.567478    0.754172    11.00000    0.05805    0.04252 =
         0.14132    0.00367   -0.00374    0.02574
C113  1    0.307430    0.590404    0.309892    11.00000    0.03578    0.04827 =
         0.13672   -0.00161    0.01005    0.00764
C137  1    0.626318    0.305547    0.398214    11.00000    0.04884    0.04890 =
         0.11498   -0.00245    0.01366    0.02962
C104  1    0.543449    0.502240    0.358237    11.00000    0.07918    0.06070 =
         0.13052   -0.01068    0.00091    0.04336
AFIX 137
H10L  2    0.544533    0.516628    0.256133    11.00000   -1.50000
H10M  2    0.516832    0.479426    0.371433    11.00000   -1.50000
H10N  2    0.562642    0.493127    0.350332    11.00000   -1.50000
AFIX   0
C54   1    0.392919    0.199858    0.386809    11.00000    0.10314    0.07039 =
         0.10083   -0.00192   -0.00502    0.06102
AFIX 137
H54A  2    0.373483    0.191380    0.296141    11.00000   -1.50000
H54B  2    0.395487    0.177377    0.424425    11.00000   -1.50000
H54C  2    0.418551    0.220889    0.346285    11.00000   -1.50000
AFIX   0
C120  1    0.279178    0.589261    0.810901    11.00000    0.01980    0.04548 =
         0.18514    0.00203    0.01308    0.01319
C136  1    0.485614    0.231697    0.783514    11.00000    0.07633    0.05085 =
         0.12065   -0.01759   -0.01108    0.03779
AFIX 137
H13H  2    0.461588    0.232774    0.759230    11.00000   -1.50000
H13I  2    0.494004    0.240375    0.898772    11.00000   -1.50000
H13J  2    0.480235    0.204524    0.769825    11.00000   -1.50000
AFIX   0
C119  1    0.242334    0.592679    0.776930    11.00000    0.05645    0.07497 =
         0.07565    0.00485   -0.01355    0.02940
AFIX  23
H11I  2    0.220287    0.575072    0.851692    11.00000   -1.20000
H11J  2    0.233636    0.586104    0.659201    11.00000   -1.20000
AFIX   0
C141  1    0.574063    0.310289    0.276101    11.00000    0.03604    0.09433 =
         0.10547    0.00924    0.00409    0.04096
AFIX  23
H14G  2    0.552121    0.305260    0.352680    11.00000   -1.20000
H14H  2    0.564844    0.307826    0.159050    11.00000   -1.20000
AFIX   0
C126  1    0.255281    0.486019    0.783462    11.00000    0.04666    0.06309 =
         0.10404   -0.01027   -0.01327    0.02097
AFIX 137
H12A  2    0.234218    0.460389    0.743074    11.00000   -1.50000
H12B  2    0.248469    0.491127    0.895098    11.00000   -1.50000
H12C  2    0.280164    0.485683    0.789081    11.00000   -1.50000
AFIX   0
C110  1    0.292842    0.639231    0.398361    11.00000    0.04208    0.06243 =
         0.10653   -0.00581   -0.01079    0.02540
C17   1    0.585709    0.604992    0.899050    11.00000    0.05372    0.06355 =
         0.08293   -0.01394   -0.00757    0.03687
PART 1
C151  1    0.925043    0.980198    0.823470    11.00000    0.06914    0.08730 =
         0.48813    0.00576   -0.00898    0.02945
PART 0
C109  1    0.502950    0.653783    0.511415    11.00000    0.06861    0.06452 =
         0.11030    0.00062    0.00288    0.03927
AFIX  33
H10O  2    0.479037    0.652128    0.558797    11.00000   -1.50000
H10P  2    0.499249    0.648293    0.391149    11.00000   -1.50000
H10Q  2    0.508056    0.634335    0.566150    11.00000   -1.50000
AFIX   0
PART 1
C149  1    0.913450    0.912365    0.776472    11.00000    0.07713    0.07804 =
         0.50221    0.00343    0.00781    0.00783
PART 0
C127  1    0.398459    0.563979    0.721668    11.00000    0.08128    0.06338 =
         0.11489   -0.00409   -0.01250    0.04534
AFIX  33
H12D  2    0.408144    0.548392    0.663574    11.00000   -1.50000
H12E  2    0.416789    0.592172    0.702789    11.00000   -1.50000
H12F  2    0.396615    0.558361    0.841827    11.00000   -1.50000
AFIX   0
C128  1    0.693268    0.374353    0.894155    11.00000    0.04938    0.06203 =
         0.12688    0.01839    0.00527    0.03120
C133  1    0.591684    0.311274    0.819438    11.00000    0.03972    0.04138 =
         0.15847    0.00108    0.00858    0.01576
PART 1
C152  1    0.927663    1.021634    0.785680    11.00000    0.07045    0.12262 =
         0.46566    0.00682   -0.03388    0.06455
AFIX  23
H15A  2    0.906985    1.024380    0.845537    11.00000   -1.20000
H15B  2    0.926262    1.025934    0.664431    11.00000   -1.20000
AFIX   0
PART 0
C80   1    0.193579    0.194639    1.031228    11.00000    0.08628    0.07520 =
         0.12580   -0.01269   -0.00420    0.03919
AFIX  33
H80A  2    0.169821    0.172536    1.080379    11.00000   -1.50000
H80B  2    0.199690    0.219173    1.088985    11.00000   -1.50000
H80C  2    0.188972    0.196942    0.912322    11.00000   -1.50000
AFIX   0
C111  1    0.322588    0.626213    0.397647    11.00000    0.05830    0.03347 =
         0.11252    0.00508    0.02439    0.02455
C77   1    0.516596    0.454674    0.875326    11.00000    0.06833    0.07382 =
         0.12170    0.01733    0.00255    0.02256
AFIX 137
H77A  2    0.503680    0.463192    0.793603    11.00000   -1.50000
H77B  2    0.522041    0.435139    0.823755    11.00000   -1.50000
H77C  2    0.541471    0.477551    0.911873    11.00000   -1.50000
AFIX   0
C118  1    0.421844    0.574251    0.283203    11.00000    0.08779    0.04448 =
         0.13367   -0.00700    0.01842    0.02701
AFIX 137
H11F  2    0.445879    0.574296    0.247835    11.00000   -1.50000
H11G  2    0.399660    0.547042    0.285028    11.00000   -1.50000
H11H  2    0.425746    0.585714    0.395414    11.00000   -1.50000
AFIX   0
C79   1    0.289370    0.149750    0.882321    11.00000    0.05219    0.06688 =
         0.11394   -0.00095    0.00240    0.03622
AFIX 137
H79A  2    0.305257    0.161126    0.781218    11.00000   -1.50000
H79B  2    0.262128    0.143446    0.861093    11.00000   -1.50000
H79C  2    0.289606    0.125580    0.912830    11.00000   -1.50000
AFIX   0
C123  1    0.361516    0.618846    0.816274    11.00000    0.04397    0.06219 =
         0.11222    0.01483    0.00604    0.03095
C49   1    0.455523    0.498563    0.365085    11.00000    0.05554    0.06722 =
         0.08541    0.00645    0.00687    0.01984
AFIX 137
H49A  2    0.455184    0.485530    0.259869    11.00000   -1.50000
H49B  2    0.481860    0.521528    0.382555    11.00000   -1.50000
H49C  2    0.435948    0.507227    0.359924    11.00000   -1.50000
AFIX   0
C106  1    0.827629    0.717862    0.378495    11.00000    0.10985    0.11889 =
         0.09638   -0.01675   -0.01309    0.07640
AFIX 137
H10R  2    0.839051    0.744652    0.332950    11.00000   -1.50000
H10S  2    0.810690    0.698684    0.293964    11.00000   -1.50000
H10T  2    0.848903    0.712686    0.409221    11.00000   -1.50000
AFIX   0
C116  1    0.388772    0.648104    0.309863    11.00000    0.04513    0.07964 =
         0.10452    0.01684    0.00810    0.03484
C25   1    0.481720    0.544868    0.872803    11.00000    0.06845    0.08109 =
         0.10902   -0.01521   -0.00448    0.01866
AFIX 137
H25A  2    0.496199    0.541210    0.780975    11.00000   -1.50000
H25B  2    0.472282    0.562686    0.836792    11.00000   -1.50000
H25C  2    0.459116    0.519254    0.904062    11.00000   -1.50000
AFIX   0
PART 1
C146  1    0.959870    0.987257    0.910188    11.00000    0.06938    0.04459 =
         0.49046    0.01770   -0.00144    0.02114
C147  1    0.972506    0.959118    0.929552    11.00000    0.05423    0.04987 =
         0.50041    0.00117    0.00490    0.02946
C150  1    0.901134    0.940780    0.756140    11.00000    0.07444    0.08956 =
         0.48956    0.00655   -0.00415    0.00804
PART 0
S33   3    0.880557    0.867123    0.686907    11.00000    0.11180    0.09950 =
         0.54818   -0.03187    0.03109    0.03128
S35   3    0.095633    0.141611    0.172649    11.00000    0.29043    0.11075 =
         0.45699   -0.01108    0.07091    0.03983
PART 1
C163  1    0.003179    0.087593    0.261519    11.00000    0.18732    0.08281 =
         0.35670   -0.01481    0.02097    0.08531
AFIX  23
H16A  2    0.002977    0.086913    0.137724    11.00000   -1.20000
H16B  2    0.004514    0.112158    0.302258    11.00000   -1.20000
AFIX   0
C158  1    0.017749    0.041145    0.421352    11.00000    0.10711    0.07341 =
         0.34871   -0.02253    0.02349    0.04332
C159  1    0.035236    0.080129    0.339644    11.00000    0.15568    0.08893 =
         0.35218   -0.01427    0.01397    0.05476
C160  1    0.075819    0.098210    0.260381    11.00000    0.18319    0.10894 =
         0.39201   -0.01632    0.03813    0.04296
C157  1    0.040457    0.019217    0.427595    11.00000    0.10090    0.06803 =
         0.34093   -0.04294    0.02358    0.04137
PART 0
S36   3    0.143551    0.098190    0.194379    11.00000    0.15373    0.20210 =
         0.40935    0.01684    0.00944    0.02122
PART 1
C161  1    0.097388    0.075637    0.267351    11.00000    0.14097    0.12799 =
         0.37638   -0.00991    0.01760    0.03275
C162  1    0.080126    0.036258    0.353445    11.00000    0.10919    0.09368 =
         0.33583   -0.05005    0.03644    0.03250
PART 0
PART 2
C156  1    0.866003    0.983967    0.693438    11.00000    0.06869    0.11400 =
         0.13938   -0.00545    0.00165    0.05602
AFIX 134
H15C  2    0.871940    0.990864    0.815008    11.00000   -1.50000
H15D  2    0.841039    0.983854    0.662472    11.00000   -1.50000
H15E  2    0.888454    1.004067    0.623677    11.00000   -1.50000
AFIX   0
PART 0
C166  1    0.171427    0.078648    0.294682    11.00000    0.04861    0.17675 =
         0.40230   -0.00848    0.02507   -0.02253
AFIX  33
H16C  2    0.198482    0.092081    0.250979    11.00000   -1.50000
H16D  2    0.172018    0.082974    0.415643    11.00000   -1.50000
H16E  2    0.158945    0.050258    0.271995    11.00000   -1.50000
AFIX   0
C154  1    0.898398    0.830439    0.782347    11.00000    0.07592    0.05992 =
         0.42261   -0.04016    0.04298   -0.01627
AFIX  33
H15F  2    0.881464    0.803672    0.738897    11.00000   -1.20000
H15G  2    0.925850    0.839825    0.749587    11.00000   -1.20000
H15H  2    0.896491    0.830113    0.904622    11.00000   -1.20000
AFIX   0
PART 2
C164  1    0.043053    0.142901    0.187490    11.00000    0.15819    0.03827 =
         0.16098    0.02665    0.09168    0.05091
AFIX 137
H16F  2    0.025002    0.122472    0.265470    11.00000   -1.50000
H16G  2    0.030813    0.137940    0.076544    11.00000   -1.50000
H16H  2    0.048616    0.168898    0.227436    11.00000   -1.50000
AFIX   0
HKLF 4


REM  xcalibur
REM R1 =  0.0831 for   21402 Fo > 4sig(Fo)  and  0.0923 for all   25042 data
REM   1812 parameters refined using    313 restraints

END

WGHT      0.1783      1.8670

REM Instructions for potential hydrogen bonds
HTAB C78 S12
EQIV $9 x, y, z-1
HTAB C105 S5_$9
HTAB C105 S23
HTAB C50 S18_$9
HTAB C50 S22
HTAB C26 S28
EQIV $10 -x+y+1, -x+1, z+1
HTAB C26 S25_$10
HTAB C24 S32
HTAB C55 S14_$9
EQIV $11 x, y, z+1
HTAB C135 S26_$11
HTAB C82 S19_$11
HTAB C82 S8
HTAB C22 S33
EQIV $4 -x+y+1, -x+1, z
HTAB C145 S25_$4
EQIV $5 -y+1, x-y+1, z
HTAB C23 S9_$5
HTAB C23 S1
HTAB C52 S17_$9
EQIV $6 -x+y, -x+1, z
HTAB C81 S31_$6
HTAB C81 S2_$6
HTAB C53 S16_$9
HTAB C117 S21
HTAB C107 S1_$9
HTAB C107 S34
HTAB C107 S33
HTAB C144 S24
HTAB C27 S11_$4
HTAB C27 S15_$4
HTAB C104 S13_$9
HTAB C104 S7
HTAB C104 S28
HTAB C54 S12
EQIV $3 -y+1, x-y, z
HTAB C136 S23_$3
HTAB C126 S22
HTAB C109 S3_$9
HTAB C127 S20_$11
HTAB C80 S35_$11
HTAB C80 S36_$11
HTAB C80 S10
HTAB C79 S16
HTAB C49 S27
HTAB C49 S8
HTAB C106 S6_$9
HTAB C156 S10_$5
EQIV $12 -x+y, -x+1, z-1
HTAB C164 S1_$12

REM Highest difference peak  0.996,  deepest hole -0.456,  1-sigma level  0.134
Q1    1   0.9236  0.8593  0.6514  11.00000  0.05    1.00
Q2    1   0.6939  0.7986  1.0291  11.00000  0.05    0.66
Q3    1   0.2667  0.5257  0.5319  11.00000  0.05    0.65
Q4    1   0.5268  0.2591  0.7709  11.00000  0.05    0.62
Q5    1   0.5368  0.5873  0.9936  11.00000  0.05    0.61
Q6    1   0.5214  0.2582  0.5134  11.00000  0.05    0.61
Q7    1   0.4785  0.3317  1.0289  11.00000  0.05    0.61
Q8    1   0.4108  0.6000  0.2810  11.00000  0.05    0.60
Q9    1   0.7602  0.6165  0.9946  11.00000  0.05    0.60
Q10   1   0.7102  0.8305  0.9987  11.00000  0.05    0.59
Q11   1   0.4089  0.5956  0.0182  11.00000  0.05    0.58
Q12   1   0.2011  0.2905  0.4360  11.00000  0.05    0.57
Q13   1   0.5939  0.4052  0.2658  11.00000  0.05    0.57
Q14   1   0.5903  0.4004  0.0265  11.00000  0.05    0.57
Q15   1   0.3711  0.2105  0.4211  11.00000  0.05    0.56
;

_shelx_res_checksum              18597

#==============================================================================
#     End of CIF
#==============================================================================
_exptl_crystal_recrystallization_method 
'Re-crystallisation from solvent: CH2Cl2 and hexane'
####################################################################### 
# 
# This file contains crystal structure data downloaded from the 
# Cambridge Structural Database (CSD) hosted by the Cambridge 
# Crystallographic Data Centre (CCDC).
# 
# Full information about CCDC data access policies and citation 
# guidelines are available at http://www.ccdc.cam.ac.uk/access/V1 
# 
# Audit and citation data items may have been added by the CCDC. 
# Please retain this information to preserve the provenance of 
# this file and to allow appropriate attribution of the data. 
# 
#######################################################################

data_SumS_C60_0m_a
_database_code_depnum_ccdc_archive 'CCDC 1572349'
_audit_update_record             
;
2017-09-04 deposited with the CCDC.
2017-10-18 downloaded from the CCDC.
;

_audit_creation_method           SHELXL-2014/6
_chemical_name_systematic        ?
_chemical_name_common            ?
_chemical_melting_point          ?
_chemical_formula_moiety         ?
_chemical_formula_sum            'C117 H24 S6'
_chemical_formula_weight         1621.72

loop_
_atom_type_symbol
_atom_type_description
_atom_type_scat_dispersion_real
_atom_type_scat_dispersion_imag
_atom_type_scat_source
C C 0.0033 0.0016 'International Tables Vol C Tables 4.2.6.8 and 6.1.1.4'
H H 0.0000 0.0000 'International Tables Vol C Tables 4.2.6.8 and 6.1.1.4'
S S 0.1246 0.1234 'International Tables Vol C Tables 4.2.6.8 and 6.1.1.4'

_space_group_crystal_system      triclinic
_space_group_IT_number           2
_space_group_name_H-M_alt        'P -1'
_space_group_name_Hall           '-P 1'

_shelx_space_group_comment       
;
The symmetry employed for this shelxl refinement is uniquely defined
by the following loop, which should always be used as a source of
symmetry information in preference to the above space-group names.
They are only intended as comments.
;

loop_
_space_group_symop_operation_xyz
'x, y, z'
'-x, -y, -z'

_cell_length_a                   13.7708(11)
_cell_length_b                   16.9234(14)
_cell_length_c                   17.1467(14)
_cell_angle_alpha                98.3340(10)
_cell_angle_beta                 113.3320(10)
_cell_angle_gamma                112.8910(10)
_cell_volume                     3162.1(4)
_cell_formula_units_Z            2
_cell_measurement_temperature    90
_cell_measurement_reflns_used    9991
_cell_measurement_theta_min      2.28
_cell_measurement_theta_max      29.04

_exptl_crystal_description       block

_exptl_crystal_colour            black

_exptl_crystal_density_meas      ?
_exptl_crystal_density_method    ?
_exptl_crystal_density_diffrn    1.703
_exptl_crystal_F_000             1644
_exptl_transmission_factor_min   ?
_exptl_transmission_factor_max   ?
_exptl_crystal_size_max          0.300
_exptl_crystal_size_mid          0.200
_exptl_crystal_size_min          0.140
_exptl_absorpt_coefficient_mu    0.288
_shelx_estimated_absorpt_T_min   0.919
_shelx_estimated_absorpt_T_max   0.961
_exptl_absorpt_correction_type   multi-scan

_exptl_absorpt_correction_T_min  0.927
_exptl_absorpt_correction_T_max  0.961
_exptl_absorpt_process_details   
;
SADABS Sheldrick 1996
;

_exptl_absorpt_special_details   ?
_diffrn_ambient_temperature      90
_diffrn_radiation_wavelength     0.71073
_diffrn_radiation_type           MoK\a
_diffrn_source                   ?
_diffrn_measurement_device_type  'Bruker APEXII CCD area detector'

_diffrn_measurement_method       'phi and omega scans'

_diffrn_detector_area_resol_mean 8.333

_diffrn_reflns_number            23130
_diffrn_reflns_av_unetI/netI     0.0213
_diffrn_reflns_av_R_equivalents  0.0148
_diffrn_reflns_limit_h_min       -16
_diffrn_reflns_limit_h_max       16
_diffrn_reflns_limit_k_min       -19
_diffrn_reflns_limit_k_max       20
_diffrn_reflns_limit_l_min       -20
_diffrn_reflns_limit_l_max       20
_diffrn_reflns_theta_min         1.383
_diffrn_reflns_theta_max         25.028
_diffrn_reflns_theta_full        25.242
_diffrn_measured_fraction_theta_max 0.993
_diffrn_measured_fraction_theta_full 0.968
_diffrn_reflns_Laue_measured_fraction_max 0.993
_diffrn_reflns_Laue_measured_fraction_full 0.968
_diffrn_reflns_point_group_measured_fraction_max 0.993
_diffrn_reflns_point_group_measured_fraction_full 0.968
_reflns_number_total             11101
_reflns_number_gt                10001
_reflns_threshold_expression     'I > 2\s(I)'
_reflns_Friedel_coverage         0.000
_reflns_Friedel_fraction_max     .
_reflns_Friedel_fraction_full    .

_reflns_special_details          
;
 Reflections were merged by SHELXL according to the crystal
 class for the calculation of statistics and refinement.
 
 _reflns_Friedel_fraction is defined as the number of unique
 Friedel pairs measured divided by the number that would be
 possible theoretically, ignoring centric projections and
 systematic absences.
;

_computing_data_collection       'APEX2 (Bruker AXS, 2006)'

_computing_cell_refinement       'APEX2 (Bruker AXS, 2006)'

_computing_data_reduction        'SAINT (Bruker AXS, 2004)'

_computing_structure_solution    'SHELXT (Sheldrick, 2014)'

_computing_structure_refinement  'SHELXL-2014 (Sheldrick, 2014)'

_computing_molecular_graphics    'XSHELL (Bruker AXS,2002)'

_diffrn_radiation_source         'Bruker TXS fine-focus rotating anode'


_diffrn_radiation_monochromator  'Bruker Helios multilayer confocal mirror'

_computing_publication_material  'XCIF (Bruker AXS, 2001)'


_refine_special_details          ?
_refine_ls_structure_factor_coef Fsqd
_refine_ls_matrix_type           full
_refine_ls_weighting_scheme      calc
_refine_ls_weighting_details     
'w=1/[\s^2^(Fo^2^)+(0.0398P)^2^+4.4247P] where P=(Fo^2^+2Fc^2^)/3'
_atom_sites_solution_primary     ?
_atom_sites_solution_secondary   ?
_atom_sites_solution_hydrogens   geom
_refine_ls_hydrogen_treatment    constr
_refine_ls_extinction_method     none
_refine_ls_extinction_coef       .
_refine_ls_number_reflns         11101
_refine_ls_number_parameters     1125
_refine_ls_number_restraints     0
_refine_ls_R_factor_all          0.0424
_refine_ls_R_factor_gt           0.0381
_refine_ls_wR_factor_ref         0.0958
_refine_ls_wR_factor_gt          0.0927
_refine_ls_goodness_of_fit_ref   1.014
_refine_ls_restrained_S_all      1.014
_refine_ls_shift/su_max          0.000
_refine_ls_shift/su_mean         0.000

loop_
_atom_site_label
_atom_site_type_symbol
_atom_site_fract_x
_atom_site_fract_y
_atom_site_fract_z
_atom_site_U_iso_or_equiv
_atom_site_adp_type
_atom_site_occupancy
_atom_site_site_symmetry_order
_atom_site_calc_flag
_atom_site_refinement_flags_posn
_atom_site_refinement_flags_adp
_atom_site_refinement_flags_occupancy
_atom_site_disorder_assembly
_atom_site_disorder_group
C1 C 0.78360(17) 0.31574(13) 0.25339(13) 0.0131(4) Uani 1 1 d . . . . .
C2 C 0.77803(17) 0.31018(13) 0.33158(13) 0.0140(4) Uani 1 1 d . . . . .
C3 C 0.69822(17) 0.22479(13) 0.33063(13) 0.0143(4) Uani 1 1 d . . . . .
C4 C 0.62486(18) 0.14870(13) 0.25130(13) 0.0138(4) Uani 1 1 d . . . . .
C5 C 0.62653(18) 0.15542(13) 0.16950(13) 0.0134(4) Uani 1 1 d . . . . .
C6 C 0.70735(17) 0.23707(13) 0.17120(13) 0.0128(4) Uani 1 1 d . . . . .
C7 C 0.67967(17) 0.26396(13) 0.09587(13) 0.0133(4) Uani 1 1 d . . . . .
C8 C 0.57468(18) 0.19976(14) 0.01527(13) 0.0142(4) Uani 1 1 d . . . . .
C9 C 0.49025(17) 0.11366(13) 0.01308(13) 0.0131(4) Uani 1 1 d . . . . .
C10 C 0.51370(18) 0.09356(13) 0.09323(13) 0.0141(4) Uani 1 1 d . . . . .
C11 C 0.43677(18) 0.03039(13) 0.12801(14) 0.0161(4) Uani 1 1 d . . . . .
H11A H 0.3549 0.0243 0.1025 0.019 Uiso 1 1 calc R U . . .
H11B H 0.4287 -0.0313 0.1122 0.019 Uiso 1 1 calc R U . . .
C12 C 0.51149(18) 0.08150(13) 0.23149(14) 0.0154(4) Uani 1 1 d . . . . .
C13 C 0.48018(18) 0.08688(14) 0.29967(14) 0.0166(4) Uani 1 1 d . . . . .
C14 C 0.55816(18) 0.16574(14) 0.38350(14) 0.0162(4) Uani 1 1 d . . . . .
C15 C 0.66422(18) 0.23824(14) 0.39602(13) 0.0148(4) Uani 1 1 d . . . . .
C16 C 0.73852(18) 0.34241(13) 0.45142(13) 0.0155(4) Uani 1 1 d . . . . .
H16A H 0.8013 0.3558 0.5135 0.019 Uiso 1 1 calc R U . . .
H16B H 0.6852 0.3667 0.4555 0.019 Uiso 1 1 calc R U . . .
C17 C 0.79718(17) 0.38356(14) 0.39574(13) 0.0139(4) Uani 1 1 d . . . . .
C18 C 0.83440(17) 0.46788(13) 0.38238(13) 0.0143(4) Uani 1 1 d . . . . .
C19 C 0.83628(17) 0.47307(13) 0.29931(13) 0.0140(4) Uani 1 1 d . . . . .
C20 C 0.80551(17) 0.39578(13) 0.23297(13) 0.0131(4) Uani 1 1 d . . . . .
C21 C 0.75521(17) 0.36939(13) 0.12939(13) 0.0132(4) Uani 1 1 d . . . . .
H21A H 0.7038 0.3966 0.1029 0.016 Uiso 1 1 calc R U . . .
H21B H 0.8216 0.3887 0.1146 0.016 Uiso 1 1 calc R U . . .
C22 C 0.6568(10) 0.2361(6) -0.1050(6) 0.0222(17) Uani 0.59(2) 1 d . . P A 1
H22A H 0.7358 0.2826 -0.0529 0.033 Uiso 0.59(2) 1 calc R U P A 1
H22B H 0.6470 0.2519 -0.1594 0.033 Uiso 0.59(2) 1 calc R U P A 1
H22C H 0.6525 0.1761 -0.1144 0.033 Uiso 0.59(2) 1 calc R U P A 1
C22T C 0.5961(17) 0.2027(11) -0.1401(10) 0.028(3) Uani 0.41(2) 1 d . . P A 2
H22D H 0.6809 0.2222 -0.0976 0.042 Uiso 0.41(2) 1 calc R U P A 2
H22E H 0.5928 0.2329 -0.1850 0.042 Uiso 0.41(2) 1 calc R U P A 2
H22F H 0.5513 0.1361 -0.1712 0.042 Uiso 0.41(2) 1 calc R U P A 2
C24 C 0.3661(2) -0.07310(17) 0.32614(19) 0.0331(6) Uani 1 1 d . . . . .
H24A H 0.4079 -0.0946 0.3012 0.050 Uiso 1 1 calc R U . . .
H24B H 0.2902 -0.1255 0.3127 0.050 Uiso 1 1 calc R U . . .
H24C H 0.4183 -0.0421 0.3921 0.050 Uiso 1 1 calc R U . . .
C25 C 0.6378(2) 0.24363(16) 0.56762(15) 0.0271(5) Uani 1 1 d . . . . .
H25A H 0.7013 0.2281 0.5735 0.041 Uiso 1 1 calc R U . . .
H25B H 0.6203 0.2359 0.6170 0.041 Uiso 1 1 calc R U . . .
H25C H 0.6656 0.3075 0.5709 0.041 Uiso 1 1 calc R U . . .
C26 C 0.90254(19) 0.55140(15) 0.56227(14) 0.0199(4) Uani 1 1 d . . . . .
H26A H 0.8269 0.5157 0.5623 0.030 Uiso 1 1 calc R U . . .
H26B H 0.9522 0.6105 0.6124 0.030 Uiso 1 1 calc R U . . .
H26C H 0.9474 0.5175 0.5698 0.030 Uiso 1 1 calc R U . . .
C27 C 1.0103(2) 0.62051(18) 0.29494(19) 0.0358(6) Uani 1 1 d . . . . .
H27A H 1.0657 0.6368 0.3594 0.054 Uiso 1 1 calc R U . . .
H27B H 1.0326 0.6753 0.2783 0.054 Uiso 1 1 calc R U . . .
H27C H 1.0162 0.5743 0.2583 0.054 Uiso 1 1 calc R U . . .
C28 C 1.06883(19) 0.78374(17) 0.98233(16) 0.0278(5) Uani 1 1 d . . . . .
C29 C 1.0449(2) 0.73612(17) 0.89774(16) 0.0279(5) Uani 1 1 d . . . . .
C30 C 1.0008(2) 0.63835(18) 0.86981(17) 0.0289(5) Uani 1 1 d . . . . .
C31 C 0.9823(2) 0.59150(18) 0.92761(17) 0.0305(6) Uani 1 1 d . . . . .
C32 C 1.0076(2) 0.64129(18) 1.01576(16) 0.0293(5) Uani 1 1 d . . . . .
C33 C 1.04962(19) 0.73522(18) 1.04271(15) 0.0279(5) Uani 1 1 d . . . . .
C34 C 1.03336(19) 0.85326(15) 0.99141(15) 0.0262(5) Uani 1 1 d . . . . .
C35 C 0.9749(2) 0.87201(15) 0.91541(16) 0.0261(5) Uani 1 1 d . . . . .
C36 C 0.9495(2) 0.82194(15) 0.82718(16) 0.0255(5) Uani 1 1 d . . . . .
C37 C 0.9843(2) 0.75587(16) 0.81872(16) 0.0258(5) Uani 1 1 d . . . . .
C38 C 0.9029(2) 0.67033(17) 0.74190(15) 0.0256(5) Uani 1 1 d . . . . .
C39 C 0.9128(2) 0.59724(17) 0.77328(16) 0.0272(5) Uani 1 1 d . . . . .
C40 C 0.8107(2) 0.51184(16) 0.73845(16) 0.0265(5) Uani 1 1 d . . . . .
C41 C 0.7913(2) 0.46316(16) 0.79849(17) 0.0296(5) Uani 1 1 d . . . . .
C42 C 0.8757(2) 0.50243(17) 0.89133(17) 0.0306(6) Uani 1 1 d . . . . .
C43 C 0.8344(2) 0.49645(16) 0.95711(17) 0.0303(6) Uani 1 1 d . . . . .
C44 C 0.9163(2) 0.58271(17) 1.03426(15) 0.0284(5) Uani 1 1 d . . . . .
C45 C 0.8702(2) 0.62022(17) 1.07810(15) 0.0263(5) Uani 1 1 d . . . . .
C46 C 0.9143(2) 0.71820(16) 1.10642(14) 0.0252(5) Uani 1 1 d . . . . .
C47 C 1.0026(2) 0.77476(16) 1.08914(14) 0.0253(5) Uani 1 1 d . . . . .
C48 C 0.9928(2) 0.84796(15) 1.05796(15) 0.0249(5) Uani 1 1 d . . . . .
C49 C 0.8951(2) 0.86152(15) 1.04492(15) 0.0252(5) Uani 1 1 d . . . . .
C50 C 0.8346(2) 0.88145(14) 0.96578(16) 0.0263(5) Uani 1 1 d . . . . .
C51 C 0.8738(2) 0.88661(14) 0.90232(16) 0.0259(5) Uani 1 1 d . . . . .
C52 C 0.7858(2) 0.84584(15) 0.80606(16) 0.0265(5) Uani 1 1 d . . . . .
C53 C 0.8327(2) 0.80586(15) 0.75953(16) 0.0253(5) Uani 1 1 d . . . . .
C54 C 0.7549(2) 0.72407(16) 0.68593(15) 0.0248(5) Uani 1 1 d . . . . .
C55 C 0.7909(2) 0.65492(16) 0.67696(14) 0.0237(5) Uani 1 1 d . . . . .
C56 C 0.6837(2) 0.56535(16) 0.64031(14) 0.0236(5) Uani 1 1 d . . . . .
C57 C 0.6935(2) 0.49553(16) 0.67040(15) 0.0255(5) Uani 1 1 d . . . . .
C58 C 0.6016(2) 0.43681(15) 0.68891(15) 0.0259(5) Uani 1 1 d . . . . .
C59 C 0.6625(2) 0.41708(15) 0.76807(16) 0.0286(5) Uani 1 1 d . . . . .
C60 C 0.6230(2) 0.41205(15) 0.83168(16) 0.0289(5) Uani 1 1 d . . . . .
C61 C 0.7111(2) 0.45276(15) 0.92762(16) 0.0287(5) Uani 1 1 d . . . . .
C62 C 0.6632(2) 0.49227(16) 0.97418(16) 0.0274(5) Uani 1 1 d . . . . .
C63 C 0.7415(2) 0.57459(16) 1.04776(15) 0.0259(5) Uani 1 1 d . . . . .
C64 C 0.7059(2) 0.64371(16) 1.05719(15) 0.0249(5) Uani 1 1 d . . . . .
C65 C 0.8128(2) 0.73280(16) 1.09318(14) 0.0241(5) Uani 1 1 d . . . . .
C66 C 0.8030(2) 0.80254(15) 1.06316(15) 0.0244(5) Uani 1 1 d . . . . .
C67 C 0.6865(2) 0.78648(16) 0.99556(16) 0.0265(5) Uani 1 1 d . . . . .
C68 C 0.7054(2) 0.83475(15) 0.93513(17) 0.0271(5) Uani 1 1 d . . . . .
C69 C 0.6213(2) 0.79568(16) 0.84276(17) 0.0284(5) Uani 1 1 d . . . . .
C70 C 0.6622(2) 0.80143(16) 0.77699(16) 0.0276(5) Uani 1 1 d . . . . .
C71 C 0.5810(2) 0.71573(17) 0.69998(16) 0.0274(5) Uani 1 1 d . . . . .
C72 C 0.6261(2) 0.67804(16) 0.65530(14) 0.0243(5) Uani 1 1 d . . . . .
C73 C 0.5817(2) 0.57978(16) 0.62692(14) 0.0246(5) Uani 1 1 d . . . . .
C74 C 0.4941(2) 0.52385(16) 0.64459(14) 0.0244(5) Uani 1 1 d . . . . .
C75 C 0.5042(2) 0.45067(15) 0.67629(15) 0.0260(5) Uani 1 1 d . . . . .
C76 C 0.4634(2) 0.44529(15) 0.74269(16) 0.0270(5) Uani 1 1 d . . . . .
C77 C 0.5214(2) 0.42648(15) 0.81850(16) 0.0280(5) Uani 1 1 d . . . . .
C78 C 0.5464(2) 0.47612(16) 0.90664(16) 0.0276(5) Uani 1 1 d . . . . .
C79 C 0.5124(2) 0.54260(16) 0.91533(16) 0.0264(5) Uani 1 1 d . . . . .
C80 C 0.5940(2) 0.62857(16) 0.99222(15) 0.0252(5) Uani 1 1 d . . . . .
C81 C 0.5840(2) 0.70123(17) 0.96075(16) 0.0270(5) Uani 1 1 d . . . . .
C82 C 0.4962(2) 0.66078(17) 0.86446(17) 0.0281(5) Uani 1 1 d . . . . .
C83 C 0.5142(2) 0.70693(18) 0.80640(17) 0.0291(5) Uani 1 1 d . . . . .
C84 C 0.4895(2) 0.65717(17) 0.71846(16) 0.0275(5) Uani 1 1 d . . . . .
C85 C 0.44746(19) 0.56340(17) 0.69146(15) 0.0267(5) Uani 1 1 d . . . . .
C86 C 0.42804(19) 0.51493(17) 0.75171(16) 0.0278(5) Uani 1 1 d . . . . .
C87 C 0.45230(19) 0.56262(17) 0.83635(17) 0.0282(5) Uani 1 1 d . . . . .
C88 C 0.7669(2) 0.77448(16) 0.35155(17) 0.0358(6) Uani 1 1 d . . . . .
C89 C 0.8264(2) 0.75915(15) 0.42859(17) 0.0326(6) Uani 1 1 d . . . . .
C90 C 0.9527(3) 0.77433(16) 0.45993(17) 0.0375(6) Uani 1 1 d . . . . .
C91 C 1.0085(3) 0.80248(18) 0.41133(18) 0.0393(7) Uani 1 1 d . . . . .
C92 C 0.9427(3) 0.81684(17) 0.32796(15) 0.0332(6) Uani 1 1 d . . . . .
C93 C 0.8265(3) 0.80461(16) 0.29952(16) 0.0354(6) Uani 1 1 d . . . . .
C94 C 0.7957(2) 0.86987(18) 0.26663(14) 0.0309(6) Uani 1 1 d . . . . .
C95 C 0.7149(2) 0.87921(19) 0.29833(17) 0.0369(6) Uani 1 1 d . . . . .
C96 C 0.7229(2) 0.9620(2) 0.32307(17) 0.0358(6) Uani 1 1 d . . . . .
C97 C 0.7143(2) 0.99154(18) 0.40352(16) 0.0293(5) Uani 1 1 d . . . . .
C98 C 0.7012(2) 0.93772(18) 0.45662(18) 0.0301(5) Uani 1 1 d . . . . .
C99 C 0.6923(2) 0.84904(17) 0.43043(19) 0.0329(6) Uani 1 1 d . . . . .
C100 C 0.6978(2) 0.82026(17) 0.35150(17) 0.0355(6) Uani 1 1 d . . . . .
C101 C 0.7562(2) 0.83264(16) 0.51071(17) 0.0312(6) Uani 1 1 d . . . . .
C102 C 0.8030(2) 0.91288(19) 0.58762(19) 0.0365(6) Uani 1 1 d . . . . .
C103 C 0.9131(3) 0.94383(19) 0.66143(17) 0.0346(6) Uani 1 1 d . . . . .
C104 C 0.9831(2) 0.89667(17) 0.66246(15) 0.0270(5) Uani 1 1 d . . . . .
C105 C 0.9397(2) 0.82077(16) 0.58794(16) 0.0287(5) Uani 1 1 d . . . . .
C106 C 0.8222(2) 0.78814(15) 0.50981(16) 0.0283(5) Uani 1 1 d . . . . .
C107 C 1.1081(2) 0.96581(17) 0.70907(15) 0.0276(5) Uani 1 1 d . . . . .
C108 C 1.1857(2) 0.95748(16) 0.68114(15) 0.0248(5) Uani 1 1 d . . . . .
C109 C 1.1429(2) 0.88065(16) 0.60471(15) 0.0250(5) Uani 1 1 d . . . . .
C110 C 1.0214(2) 0.81307(15) 0.55813(15) 0.0274(5) Uani 1 1 d . . . . .
C111 C 1.2037(2) 0.91163(18) 0.55352(17) 0.0289(5) Uani 1 1 d . . . . .
C112 C 1.1357(2) 0.87104(18) 0.45840(17) 0.0311(6) Uani 1 1 d . . . . .
C113 C 1.1496(2) 0.9273(2) 0.40366(17) 0.0337(6) Uani 1 1 d . . . . .
C114 C 1.2294(2) 1.01996(19) 0.44569(18) 0.0331(6) Uani 1 1 d . . . . .
C115 C 1.0311(2) 0.89429(18) 0.32384(15) 0.0309(6) Uani 1 1 d . . . . .
C116 C 1.0017(2) 0.95666(16) 0.29238(15) 0.0270(5) Uani 1 1 d . . . . .
C117 C 0.8820(2) 0.94425(16) 0.26321(14) 0.0275(5) Uani 1 1 d . . . . .
S1 S 0.53249(5) 0.23200(4) -0.08227(3) 0.02003(12) Uani 1 1 d . . . . .
S2 S 0.35734(4) 0.04851(3) -0.09387(3) 0.01613(11) Uani 1 1 d . . . . .
S3 S 0.33265(5) 0.00634(4) 0.27545(4) 0.02063(12) Uani 1 1 d . . . . .
S4 S 0.50157(5) 0.16877(4) 0.45964(4) 0.02113(12) Uani 1 1 d . . . . .
S5 S 0.86792(5) 0.57053(3) 0.45630(3) 0.01923(12) Uani 1 1 d . . . . .
S6 S 0.85713(5) 0.57496(3) 0.27437(3) 0.01689(11) Uani 1 1 d . . . . .
C23 C 0.26616(18) -0.05151(14) -0.07892(14) 0.0188(4) Uani 1 1 d . . . . .
H23A H 0.3172 -0.0757 -0.0456 0.028 Uiso 1 1 calc R U . . .
H23B H 0.2014 -0.0984 -0.1385 0.028 Uiso 1 1 calc R U . . .
H23C H 0.2303 -0.0350 -0.0445 0.028 Uiso 1 1 calc R U . . .

loop_
_atom_site_aniso_label
_atom_site_aniso_U_11
_atom_site_aniso_U_22
_atom_site_aniso_U_33
_atom_site_aniso_U_23
_atom_site_aniso_U_13
_atom_site_aniso_U_12
C1 0.0096(9) 0.0148(10) 0.0158(10) 0.0052(8) 0.0061(8) 0.0070(8)
C2 0.0104(9) 0.0155(10) 0.0155(10) 0.0065(8) 0.0039(8) 0.0081(8)
C3 0.0140(9) 0.0162(10) 0.0164(10) 0.0099(8) 0.0060(8) 0.0110(8)
C4 0.0166(10) 0.0137(9) 0.0187(10) 0.0101(8) 0.0098(8) 0.0115(8)
C5 0.0161(10) 0.0137(9) 0.0183(10) 0.0072(8) 0.0105(8) 0.0120(8)
C6 0.0122(9) 0.0140(10) 0.0163(10) 0.0049(8) 0.0083(8) 0.0091(8)
C7 0.0130(9) 0.0142(10) 0.0174(10) 0.0062(8) 0.0103(8) 0.0080(8)
C8 0.0155(10) 0.0168(10) 0.0153(10) 0.0060(8) 0.0092(8) 0.0105(8)
C9 0.0131(9) 0.0125(9) 0.0147(9) 0.0028(8) 0.0072(8) 0.0077(8)
C10 0.0151(10) 0.0103(9) 0.0193(10) 0.0039(8) 0.0096(8) 0.0078(8)
C11 0.0180(10) 0.0124(9) 0.0194(10) 0.0067(8) 0.0099(9) 0.0080(8)
C12 0.0182(10) 0.0122(9) 0.0202(10) 0.0093(8) 0.0094(9) 0.0102(8)
C13 0.0172(10) 0.0153(10) 0.0222(10) 0.0118(8) 0.0107(9) 0.0098(8)
C14 0.0199(10) 0.0179(10) 0.0188(10) 0.0127(8) 0.0111(9) 0.0126(9)
C15 0.0167(10) 0.0165(10) 0.0141(9) 0.0087(8) 0.0066(8) 0.0106(8)
C16 0.0175(10) 0.0168(10) 0.0140(9) 0.0079(8) 0.0078(8) 0.0091(8)
C17 0.0116(9) 0.0177(10) 0.0108(9) 0.0053(8) 0.0037(8) 0.0076(8)
C18 0.0119(9) 0.0152(10) 0.0133(9) 0.0037(8) 0.0046(8) 0.0067(8)
C19 0.0116(9) 0.0138(10) 0.0153(9) 0.0063(8) 0.0058(8) 0.0056(8)
C20 0.0096(9) 0.0147(10) 0.0157(10) 0.0066(8) 0.0066(8) 0.0058(8)
C21 0.0138(9) 0.0129(10) 0.0141(9) 0.0054(8) 0.0076(8) 0.0068(8)
C22 0.036(5) 0.026(3) 0.028(3) 0.018(3) 0.026(3) 0.022(3)
C22T 0.037(7) 0.040(6) 0.029(5) 0.022(5) 0.024(6) 0.028(6)
C24 0.0395(14) 0.0248(12) 0.0485(16) 0.0234(12) 0.0285(13) 0.0172(11)
C25 0.0359(13) 0.0276(12) 0.0200(11) 0.0107(10) 0.0177(10) 0.0129(11)
C26 0.0191(10) 0.0224(11) 0.0148(10) 0.0032(8) 0.0089(9) 0.0079(9)
C27 0.0171(11) 0.0382(14) 0.0479(16) 0.0312(13) 0.0128(11) 0.0077(11)
C28 0.0094(10) 0.0370(14) 0.0271(12) 0.0084(10) 0.0070(9) 0.0058(10)
C29 0.0141(10) 0.0394(14) 0.0326(13) 0.0116(11) 0.0150(10) 0.0122(10)
C30 0.0219(11) 0.0461(15) 0.0340(13) 0.0140(11) 0.0189(10) 0.0252(11)
C31 0.0281(12) 0.0456(15) 0.0349(13) 0.0173(12) 0.0156(11) 0.0322(12)
C32 0.0227(12) 0.0474(15) 0.0246(12) 0.0172(11) 0.0074(10) 0.0262(11)
C33 0.0131(10) 0.0414(14) 0.0215(11) 0.0099(10) 0.0024(9) 0.0132(10)
C34 0.0141(10) 0.0218(11) 0.0247(12) 0.0018(9) 0.0081(9) -0.0032(9)
C35 0.0236(11) 0.0146(10) 0.0297(12) 0.0068(9) 0.0156(10) -0.0018(9)
C36 0.0242(11) 0.0224(11) 0.0280(12) 0.0122(10) 0.0190(10) 0.0023(10)
C37 0.0196(11) 0.0328(13) 0.0281(12) 0.0114(10) 0.0195(10) 0.0075(10)
C38 0.0269(12) 0.0355(13) 0.0257(12) 0.0114(10) 0.0229(10) 0.0150(11)
C39 0.0293(12) 0.0402(14) 0.0297(12) 0.0110(11) 0.0232(11) 0.0245(11)
C40 0.0381(13) 0.0293(12) 0.0281(12) 0.0086(10) 0.0227(11) 0.0248(11)
C41 0.0469(15) 0.0248(12) 0.0355(13) 0.0124(10) 0.0242(12) 0.0293(12)
C42 0.0437(15) 0.0338(13) 0.0366(13) 0.0192(11) 0.0211(12) 0.0355(12)
C43 0.0464(15) 0.0281(13) 0.0317(13) 0.0217(11) 0.0183(12) 0.0291(12)
C44 0.0352(13) 0.0365(13) 0.0229(12) 0.0205(10) 0.0101(10) 0.0268(12)
C45 0.0335(13) 0.0351(13) 0.0150(10) 0.0175(10) 0.0108(10) 0.0193(11)
C46 0.0273(12) 0.0320(13) 0.0100(10) 0.0062(9) 0.0059(9) 0.0128(10)
C47 0.0195(11) 0.0317(13) 0.0120(10) 0.0028(9) 0.0017(9) 0.0092(10)
C48 0.0204(11) 0.0193(11) 0.0173(11) -0.0015(9) 0.0059(9) 0.0004(9)
C49 0.0302(12) 0.0136(10) 0.0230(11) -0.0018(9) 0.0135(10) 0.0055(9)
C50 0.0363(13) 0.0108(10) 0.0312(12) 0.0044(9) 0.0174(11) 0.0115(10)
C51 0.0353(13) 0.0097(10) 0.0310(12) 0.0091(9) 0.0177(11) 0.0074(9)
C52 0.0398(14) 0.0162(11) 0.0315(12) 0.0177(10) 0.0193(11) 0.0158(10)
C53 0.0331(13) 0.0220(11) 0.0274(12) 0.0191(10) 0.0199(10) 0.0107(10)
C54 0.0340(13) 0.0302(12) 0.0195(11) 0.0188(10) 0.0183(10) 0.0156(11)
C55 0.0310(12) 0.0295(12) 0.0179(11) 0.0113(9) 0.0192(10) 0.0133(10)
C56 0.0290(12) 0.0284(12) 0.0125(10) 0.0045(9) 0.0123(9) 0.0122(10)
C57 0.0358(13) 0.0233(12) 0.0184(11) 0.0012(9) 0.0168(10) 0.0141(10)
C58 0.0357(13) 0.0130(10) 0.0211(11) 0.0000(9) 0.0135(10) 0.0074(10)
C59 0.0439(14) 0.0138(11) 0.0299(12) 0.0065(9) 0.0188(11) 0.0156(10)
C60 0.0437(14) 0.0098(10) 0.0325(13) 0.0106(9) 0.0207(11) 0.0095(10)
C61 0.0474(15) 0.0166(11) 0.0315(13) 0.0187(10) 0.0222(12) 0.0178(11)
C62 0.0396(14) 0.0214(11) 0.0280(12) 0.0195(10) 0.0220(11) 0.0118(10)
C63 0.0382(13) 0.0283(12) 0.0174(11) 0.0166(9) 0.0178(10) 0.0150(11)
C64 0.0327(13) 0.0297(12) 0.0191(11) 0.0116(9) 0.0207(10) 0.0124(10)
C65 0.0300(12) 0.0287(12) 0.0130(10) 0.0048(9) 0.0142(9) 0.0112(10)
C66 0.0323(12) 0.0226(11) 0.0188(11) 0.0005(9) 0.0174(10) 0.0116(10)
C67 0.0336(13) 0.0281(12) 0.0319(13) 0.0073(10) 0.0242(11) 0.0207(11)
C68 0.0393(14) 0.0208(11) 0.0359(13) 0.0103(10) 0.0235(11) 0.0229(11)
C69 0.0365(13) 0.0284(12) 0.0390(14) 0.0171(11) 0.0204(11) 0.0291(11)
C70 0.0381(14) 0.0261(12) 0.0327(13) 0.0200(10) 0.0169(11) 0.0255(11)
C71 0.0289(12) 0.0346(13) 0.0250(12) 0.0200(10) 0.0084(10) 0.0230(11)
C72 0.0281(12) 0.0314(12) 0.0154(10) 0.0161(9) 0.0080(9) 0.0165(10)
C73 0.0256(12) 0.0307(12) 0.0101(10) 0.0069(9) 0.0047(9) 0.0118(10)
C74 0.0175(11) 0.0272(12) 0.0130(10) 0.0030(9) 0.0008(9) 0.0056(9)
C75 0.0238(12) 0.0175(11) 0.0174(11) -0.0010(9) 0.0057(9) 0.0001(9)
C76 0.0186(11) 0.0174(11) 0.0246(12) 0.0014(9) 0.0085(9) -0.0048(9)
C77 0.0295(12) 0.0130(10) 0.0315(13) 0.0083(9) 0.0175(11) -0.0010(9)
C78 0.0290(12) 0.0217(12) 0.0288(12) 0.0135(10) 0.0203(11) 0.0017(10)
C79 0.0195(11) 0.0306(12) 0.0301(12) 0.0125(10) 0.0202(10) 0.0045(10)
C80 0.0274(12) 0.0308(13) 0.0269(12) 0.0112(10) 0.0245(10) 0.0112(10)
C81 0.0275(12) 0.0365(13) 0.0321(13) 0.0108(11) 0.0240(11) 0.0202(11)
C82 0.0186(11) 0.0404(14) 0.0361(13) 0.0125(11) 0.0182(10) 0.0196(11)
C83 0.0241(12) 0.0407(14) 0.0370(13) 0.0170(11) 0.0156(11) 0.0270(11)
C84 0.0187(11) 0.0397(14) 0.0269(12) 0.0159(11) 0.0061(10) 0.0209(11)
C85 0.0111(10) 0.0360(13) 0.0218(11) 0.0087(10) 0.0017(9) 0.0087(10)
C86 0.0092(10) 0.0326(13) 0.0265(12) 0.0065(10) 0.0057(9) 0.0015(9)
C87 0.0124(10) 0.0378(14) 0.0338(13) 0.0114(11) 0.0153(10) 0.0082(10)
C88 0.0353(14) 0.0150(11) 0.0269(13) -0.0027(10) 0.0104(11) -0.0056(10)
C89 0.0377(14) 0.0062(10) 0.0347(13) 0.0049(9) 0.0131(11) -0.0007(10)
C90 0.0647(18) 0.0174(12) 0.0295(13) 0.0082(10) 0.0185(13) 0.0247(13)
C91 0.0651(19) 0.0293(14) 0.0350(14) 0.0104(11) 0.0243(14) 0.0344(14)
C92 0.0627(18) 0.0257(12) 0.0165(11) 0.0039(9) 0.0168(12) 0.0306(13)
C93 0.0482(16) 0.0153(11) 0.0167(11) -0.0061(9) 0.0156(11) -0.0027(11)
C94 0.0235(12) 0.0405(14) 0.0089(10) -0.0057(10) 0.0004(9) 0.0110(11)
C95 0.0210(12) 0.0428(16) 0.0227(12) 0.0074(11) -0.0002(10) 0.0071(11)
C96 0.0222(12) 0.0513(17) 0.0253(13) 0.0139(12) 0.0028(10) 0.0194(12)
C97 0.0181(11) 0.0485(15) 0.0288(12) 0.0172(11) 0.0112(10) 0.0223(11)
C98 0.0144(11) 0.0389(14) 0.0420(14) 0.0165(12) 0.0173(10) 0.0134(10)
C99 0.0131(11) 0.0274(13) 0.0482(15) 0.0130(11) 0.0145(11) 0.0018(10)
C100 0.0155(11) 0.0256(13) 0.0300(13) 0.0035(10) -0.0007(10) -0.0067(10)
C101 0.0241(12) 0.0239(12) 0.0395(14) 0.0138(11) 0.0221(11) -0.0010(10)
C102 0.0366(14) 0.0460(16) 0.0415(15) 0.0246(13) 0.0312(13) 0.0179(13)
C103 0.0473(16) 0.0421(15) 0.0329(13) 0.0240(12) 0.0330(13) 0.0212(13)
C104 0.0376(13) 0.0325(13) 0.0240(11) 0.0243(10) 0.0206(11) 0.0184(11)
C105 0.0321(13) 0.0202(11) 0.0300(12) 0.0205(10) 0.0128(11) 0.0080(10)
C106 0.0270(12) 0.0152(11) 0.0330(13) 0.0154(10) 0.0134(10) 0.0012(9)
C107 0.0408(14) 0.0322(13) 0.0153(10) 0.0145(10) 0.0123(10) 0.0223(11)
C108 0.0282(12) 0.0312(12) 0.0168(10) 0.0138(9) 0.0063(9) 0.0193(10)
C109 0.0370(13) 0.0328(13) 0.0255(12) 0.0209(10) 0.0180(10) 0.0288(11)
C110 0.0436(14) 0.0154(11) 0.0240(12) 0.0117(9) 0.0118(11) 0.0187(11)
C111 0.0360(13) 0.0465(15) 0.0335(13) 0.0258(12) 0.0235(11) 0.0358(12)
C112 0.0452(15) 0.0398(14) 0.0334(13) 0.0166(11) 0.0251(12) 0.0362(13)
C113 0.0408(14) 0.0584(17) 0.0272(13) 0.0172(12) 0.0239(12) 0.0388(14)
C114 0.0304(13) 0.0530(17) 0.0414(14) 0.0254(13) 0.0307(12) 0.0269(13)
C115 0.0395(14) 0.0462(15) 0.0162(11) 0.0043(10) 0.0160(10) 0.0292(13)
C116 0.0390(14) 0.0308(13) 0.0143(10) 0.0071(9) 0.0194(10) 0.0139(11)
C117 0.0449(14) 0.0314(13) 0.0082(10) 0.0069(9) 0.0103(10) 0.0235(12)
S1 0.0176(3) 0.0220(3) 0.0148(2) 0.0091(2) 0.0064(2) 0.0055(2)
S2 0.0141(2) 0.0136(2) 0.0155(2) 0.00344(19) 0.0051(2) 0.0051(2)
S3 0.0197(3) 0.0183(3) 0.0262(3) 0.0117(2) 0.0141(2) 0.0074(2)
S4 0.0239(3) 0.0246(3) 0.0216(3) 0.0118(2) 0.0158(2) 0.0120(2)
S5 0.0249(3) 0.0144(2) 0.0148(2) 0.0034(2) 0.0078(2) 0.0092(2)
S6 0.0211(3) 0.0125(2) 0.0176(2) 0.00684(19) 0.0104(2) 0.0074(2)
C23 0.0153(10) 0.0155(10) 0.0203(10) 0.0030(8) 0.0086(9) 0.0042(8)

_geom_special_details            
;
 All esds (except the esd in the dihedral angle between two l.s. planes)
 are estimated using the full covariance matrix.  The cell esds are taken
 into account individually in the estimation of esds in distances, angles
 and torsion angles; correlations between esds in cell parameters are only
 used when they are defined by crystal symmetry.  An approximate (isotropic)
 treatment of cell esds is used for estimating esds involving l.s. planes.
;

loop_
_geom_bond_atom_site_label_1
_geom_bond_atom_site_label_2
_geom_bond_distance
_geom_bond_site_symmetry_2
_geom_bond_publ_flag
C1 C2 1.387(3) . ?
C1 C20 1.397(3) . ?
C1 C6 1.434(3) . ?
C2 C17 1.393(3) . ?
C2 C3 1.428(3) . ?
C3 C4 1.386(3) . ?
C3 C15 1.397(3) . ?
C4 C12 1.390(3) . ?
C4 C5 1.432(3) . ?
C5 C6 1.384(3) . ?
C5 C10 1.396(3) . ?
C6 C7 1.391(3) . ?
C7 C8 1.393(3) . ?
C7 C21 1.543(3) . ?
C8 C9 1.452(3) . ?
C8 S1 1.782(2) . ?
C9 C10 1.407(3) . ?
C9 S2 1.7646(19) . ?
C10 C11 1.557(3) . ?
C11 C12 1.540(3) . ?
C11 H11A 0.9900 . ?
C11 H11B 0.9900 . ?
C12 C13 1.400(3) . ?
C13 C14 1.452(3) . ?
C13 S3 1.781(2) . ?
C14 C15 1.402(3) . ?
C14 S4 1.770(2) . ?
C15 C16 1.549(3) . ?
C16 C17 1.554(3) . ?
C16 H16A 0.9900 . ?
C16 H16B 0.9900 . ?
C17 C18 1.404(3) . ?
C18 C19 1.449(3) . ?
C18 S5 1.764(2) . ?
C19 C20 1.393(3) . ?
C19 S6 1.779(2) . ?
C20 C21 1.545(3) . ?
C21 H21A 0.9900 . ?
C21 H21B 0.9900 . ?
C22 S1 1.879(7) . ?
C22 H22A 0.9800 . ?
C22 H22B 0.9800 . ?
C22 H22C 0.9800 . ?
C22T S1 1.697(7) . ?
C22T H22D 0.9800 . ?
C22T H22E 0.9800 . ?
C22T H22F 0.9800 . ?
C24 S3 1.811(2) . ?
C24 H24A 0.9800 . ?
C24 H24B 0.9800 . ?
C24 H24C 0.9800 . ?
C25 S4 1.809(2) . ?
C25 H25A 0.9800 . ?
C25 H25B 0.9800 . ?
C25 H25C 0.9800 . ?
C26 S5 1.800(2) . ?
C26 H26A 0.9800 . ?
C26 H26B 0.9800 . ?
C26 H26C 0.9800 . ?
C27 S6 1.799(2) . ?
C27 H27A 0.9800 . ?
C27 H27B 0.9800 . ?
C27 H27C 0.9800 . ?
C28 C29 1.392(3) . ?
C28 C34 1.450(4) . ?
C28 C33 1.453(3) . ?
C29 C30 1.447(4) . ?
C29 C37 1.448(3) . ?
C30 C31 1.395(4) . ?
C30 C39 1.454(3) . ?
C31 C42 1.448(4) . ?
C31 C32 1.450(3) . ?
C32 C33 1.391(4) . ?
C32 C44 1.450(4) . ?
C33 C47 1.446(3) . ?
C34 C35 1.391(3) . ?
C34 C48 1.455(3) . ?
C35 C51 1.444(3) . ?
C35 C36 1.452(3) . ?
C36 C37 1.387(3) . ?
C36 C53 1.448(3) . ?
C37 C38 1.450(3) . ?
C38 C55 1.389(3) . ?
C38 C39 1.451(3) . ?
C39 C40 1.388(4) . ?
C40 C41 1.450(3) . ?
C40 C57 1.453(3) . ?
C41 C42 1.398(4) . ?
C41 C59 1.448(4) . ?
C42 C43 1.450(4) . ?
C43 C61 1.386(4) . ?
C43 C44 1.460(4) . ?
C44 C45 1.387(3) . ?
C45 C63 1.448(3) . ?
C45 C46 1.450(3) . ?
C46 C47 1.394(3) . ?
C46 C65 1.450(3) . ?
C47 C48 1.450(3) . ?
C48 C49 1.389(3) . ?
C49 C50 1.451(3) . ?
C49 C66 1.457(3) . ?
C50 C51 1.392(3) . ?
C50 C68 1.453(3) . ?
C51 C52 1.451(3) . ?
C52 C70 1.390(4) . ?
C52 C53 1.450(3) . ?
C53 C54 1.388(3) . ?
C54 C72 1.448(3) . ?
C54 C55 1.449(3) . ?
C55 C56 1.456(3) . ?
C56 C57 1.388(3) . ?
C56 C73 1.453(3) . ?
C57 C58 1.457(3) . ?
C58 C75 1.388(3) . ?
C58 C59 1.451(3) . ?
C59 C60 1.398(3) . ?
C60 C61 1.447(3) . ?
C60 C77 1.449(4) . ?
C61 C62 1.458(3) . ?
C62 C63 1.393(3) . ?
C62 C78 1.447(4) . ?
C63 C64 1.446(3) . ?
C64 C80 1.390(3) . ?
C64 C65 1.451(3) . ?
C65 C66 1.386(3) . ?
C66 C67 1.445(3) . ?
C67 C81 1.389(3) . ?
C67 C68 1.450(3) . ?
C68 C69 1.391(4) . ?
C69 C70 1.446(3) . ?
C69 C83 1.448(4) . ?
C70 C71 1.453(3) . ?
C71 C72 1.387(3) . ?
C71 C84 1.452(3) . ?
C72 C73 1.454(3) . ?
C73 C74 1.389(3) . ?
C74 C85 1.447(3) . ?
C74 C75 1.455(3) . ?
C75 C76 1.456(3) . ?
C76 C77 1.387(3) . ?
C76 C86 1.450(4) . ?
C77 C78 1.450(3) . ?
C78 C79 1.387(4) . ?
C79 C87 1.448(3) . ?
C79 C80 1.455(3) . ?
C80 C81 1.445(3) . ?
C81 C82 1.451(3) . ?
C82 C83 1.390(4) . ?
C82 C87 1.454(4) . ?
C83 C84 1.450(3) . ?
C84 C85 1.388(4) . ?
C85 C86 1.451(3) . ?
C86 C87 1.391(3) . ?
C88 C89 1.375(4) . ?
C88 C100 1.441(4) . ?
C88 C93 1.454(4) . ?
C89 C106 1.439(4) . ?
C89 C90 1.501(4) . ?
C90 C91 1.360(4) . ?
C90 C110 1.448(3) . ?
C91 C112 1.447(4) . ?
C91 C92 1.473(4) . ?
C92 C93 1.392(4) . ?
C92 C115 1.435(4) . ?
C93 C94 1.440(4) . ?
C94 C117 1.383(4) . ?
C94 C95 1.466(4) . ?
C95 C96 1.352(4) . ?
C95 C100 1.460(4) . ?
C96 C97 1.463(4) . ?
C96 C108 1.488(4) 2_776 ?
C97 C98 1.391(4) . ?
C97 C111 1.433(4) 2_776 ?
C98 C114 1.444(4) 2_776 ?
C98 C99 1.445(4) . ?
C99 C100 1.412(4) . ?
C99 C101 1.445(4) . ?
C101 C106 1.390(4) . ?
C101 C102 1.458(4) . ?
C102 C103 1.359(4) . ?
C102 C114 1.482(4) 2_776 ?
C103 C104 1.468(4) . ?
C103 C116 1.477(4) 2_776 ?
C104 C105 1.401(4) . ?
C104 C107 1.430(4) . ?
C105 C106 1.446(3) . ?
C105 C110 1.447(4) . ?
C107 C108 1.375(3) . ?
C107 C117 1.462(3) 2_776 ?
C108 C109 1.433(3) . ?
C108 C96 1.488(4) 2_776 ?
C109 C110 1.391(4) . ?
C109 C111 1.456(3) . ?
C111 C112 1.405(4) . ?
C111 C97 1.433(4) 2_776 ?
C112 C113 1.443(4) . ?
C113 C114 1.375(4) . ?
C113 C115 1.465(3) . ?
C114 C98 1.444(4) 2_776 ?
C114 C102 1.482(4) 2_776 ?
C115 C116 1.376(4) . ?
C116 C117 1.435(4) . ?
C116 C103 1.477(4) 2_776 ?
C117 C107 1.462(3) 2_776 ?
S2 C23 1.799(2) . ?
C23 H23A 0.9800 . ?
C23 H23B 0.9800 . ?
C23 H23C 0.9800 . ?

loop_
_geom_angle_atom_site_label_1
_geom_angle_atom_site_label_2
_geom_angle_atom_site_label_3
_geom_angle
_geom_angle_site_symmetry_1
_geom_angle_site_symmetry_3
_geom_angle_publ_flag
C2 C1 C20 121.31(18) . . ?
C2 C1 C6 120.42(18) . . ?
C20 C1 C6 110.00(17) . . ?
C1 C2 C17 122.96(18) . . ?
C1 C2 C3 119.60(18) . . ?
C17 C2 C3 110.88(18) . . ?
C4 C3 C15 122.47(19) . . ?
C4 C3 C2 119.95(18) . . ?
C15 C3 C2 111.20(18) . . ?
C3 C4 C12 121.62(19) . . ?
C3 C4 C5 120.47(18) . . ?
C12 C4 C5 110.57(18) . . ?
C6 C5 C10 123.46(18) . . ?
C6 C5 C4 119.59(18) . . ?
C10 C5 C4 110.96(17) . . ?
C5 C6 C7 121.47(18) . . ?
C5 C6 C1 119.83(18) . . ?
C7 C6 C1 110.44(17) . . ?
C6 C7 C8 116.87(18) . . ?
C6 C7 C21 108.14(16) . . ?
C8 C7 C21 132.32(18) . . ?
C7 C8 C9 121.26(18) . . ?
C7 C8 S1 118.66(15) . . ?
C9 C8 S1 119.36(14) . . ?
C10 C9 C8 120.09(17) . . ?
C10 C9 S2 126.60(15) . . ?
C8 C9 S2 113.04(14) . . ?
C5 C10 C9 115.97(18) . . ?
C5 C10 C11 106.41(17) . . ?
C9 C10 C11 136.10(18) . . ?
C12 C11 C10 102.75(16) . . ?
C12 C11 H11A 111.2 . . ?
C10 C11 H11A 111.2 . . ?
C12 C11 H11B 111.2 . . ?
C10 C11 H11B 111.2 . . ?
H11A C11 H11B 109.1 . . ?
C4 C12 C13 117.51(18) . . ?
C4 C12 C11 107.44(17) . . ?
C13 C12 C11 133.16(18) . . ?
C12 C13 C14 120.39(18) . . ?
C12 C13 S3 119.19(16) . . ?
C14 C13 S3 119.59(15) . . ?
C15 C14 C13 120.20(18) . . ?
C15 C14 S4 123.66(16) . . ?
C13 C14 S4 115.76(15) . . ?
C3 C15 C14 116.86(18) . . ?
C3 C15 C16 106.70(17) . . ?
C14 C15 C16 134.09(18) . . ?
C15 C16 C17 103.14(15) . . ?
C15 C16 H16A 111.1 . . ?
C17 C16 H16A 111.1 . . ?
C15 C16 H16B 111.1 . . ?
C17 C16 H16B 111.1 . . ?
H16A C16 H16B 109.1 . . ?
C2 C17 C18 116.59(18) . . ?
C2 C17 C16 106.79(17) . . ?
C18 C17 C16 134.43(18) . . ?
C17 C18 C19 120.15(18) . . ?
C17 C18 S5 124.51(15) . . ?
C19 C18 S5 115.09(15) . . ?
C20 C19 C18 120.98(18) . . ?
C20 C19 S6 118.96(15) . . ?
C18 C19 S6 119.47(15) . . ?
C19 C20 C1 117.24(18) . . ?
C19 C20 C21 132.39(17) . . ?
C1 C20 C21 108.01(16) . . ?
C7 C21 C20 101.87(15) . . ?
C7 C21 H21A 111.4 . . ?
C20 C21 H21A 111.4 . . ?
C7 C21 H21B 111.4 . . ?
C20 C21 H21B 111.4 . . ?
H21A C21 H21B 109.3 . . ?
S1 C22 H22A 109.5 . . ?
S1 C22 H22B 109.5 . . ?
H22A C22 H22B 109.5 . . ?
S1 C22 H22C 109.5 . . ?
H22A C22 H22C 109.5 . . ?
H22B C22 H22C 109.5 . . ?
S1 C22T H22D 109.5 . . ?
S1 C22T H22E 109.5 . . ?
H22D C22T H22E 109.5 . . ?
S1 C22T H22F 109.5 . . ?
H22D C22T H22F 109.5 . . ?
H22E C22T H22F 109.5 . . ?
S3 C24 H24A 109.5 . . ?
S3 C24 H24B 109.5 . . ?
H24A C24 H24B 109.5 . . ?
S3 C24 H24C 109.5 . . ?
H24A C24 H24C 109.5 . . ?
H24B C24 H24C 109.5 . . ?
S4 C25 H25A 109.5 . . ?
S4 C25 H25B 109.5 . . ?
H25A C25 H25B 109.5 . . ?
S4 C25 H25C 109.5 . . ?
H25A C25 H25C 109.5 . . ?
H25B C25 H25C 109.5 . . ?
S5 C26 H26A 109.5 . . ?
S5 C26 H26B 109.5 . . ?
H26A C26 H26B 109.5 . . ?
S5 C26 H26C 109.5 . . ?
H26A C26 H26C 109.5 . . ?
H26B C26 H26C 109.5 . . ?
S6 C27 H27A 109.5 . . ?
S6 C27 H27B 109.5 . . ?
H27A C27 H27B 109.5 . . ?
S6 C27 H27C 109.5 . . ?
H27A C27 H27C 109.5 . . ?
H27B C27 H27C 109.5 . . ?
C29 C28 C34 120.0(2) . . ?
C29 C28 C33 119.9(2) . . ?
C34 C28 C33 108.0(2) . . ?
C28 C29 C30 120.1(2) . . ?
C28 C29 C37 120.0(2) . . ?
C30 C29 C37 107.8(2) . . ?
C31 C30 C29 120.1(2) . . ?
C31 C30 C39 119.7(2) . . ?
C29 C30 C39 108.3(2) . . ?
C30 C31 C42 120.0(2) . . ?
C30 C31 C32 119.6(2) . . ?
C42 C31 C32 108.5(2) . . ?
C33 C32 C31 120.4(2) . . ?
C33 C32 C44 119.9(2) . . ?
C31 C32 C44 107.7(2) . . ?
C32 C33 C47 120.3(2) . . ?
C32 C33 C28 119.8(2) . . ?
C47 C33 C28 108.1(2) . . ?
C35 C34 C28 119.9(2) . . ?
C35 C34 C48 120.2(2) . . ?
C28 C34 C48 107.8(2) . . ?
C34 C35 C51 120.1(2) . . ?
C34 C35 C36 120.0(2) . . ?
C51 C35 C36 108.0(2) . . ?
C37 C36 C53 120.3(2) . . ?
C37 C36 C35 120.1(2) . . ?
C53 C36 C35 108.1(2) . . ?
C36 C37 C29 120.0(2) . . ?
C36 C37 C38 119.7(2) . . ?
C29 C37 C38 108.2(2) . . ?
C55 C38 C37 120.1(2) . . ?
C55 C38 C39 119.9(2) . . ?
C37 C38 C39 108.1(2) . . ?
C40 C39 C38 120.2(2) . . ?
C40 C39 C30 120.4(2) . . ?
C38 C39 C30 107.6(2) . . ?
C39 C40 C41 120.0(2) . . ?
C39 C40 C57 119.9(2) . . ?
C41 C40 C57 108.0(2) . . ?
C42 C41 C59 120.0(2) . . ?
C42 C41 C40 119.8(2) . . ?
C59 C41 C40 108.1(2) . . ?
C41 C42 C31 120.2(2) . . ?
C41 C42 C43 120.0(2) . . ?
C31 C42 C43 108.0(2) . . ?
C61 C43 C42 119.8(2) . . ?
C61 C43 C44 120.0(2) . . ?
C42 C43 C44 107.7(2) . . ?
C45 C44 C32 120.0(2) . . ?
C45 C44 C43 119.7(2) . . ?
C32 C44 C43 108.1(2) . . ?
C44 C45 C63 120.5(2) . . ?
C44 C45 C46 120.1(2) . . ?
C63 C45 C46 107.7(2) . . ?
C47 C46 C65 119.8(2) . . ?
C47 C46 C45 120.0(2) . . ?
C65 C46 C45 108.1(2) . . ?
C46 C47 C33 119.7(2) . . ?
C46 C47 C48 120.1(2) . . ?
C33 C47 C48 108.1(2) . . ?
C49 C48 C47 120.0(2) . . ?
C49 C48 C34 119.5(2) . . ?
C47 C48 C34 108.0(2) . . ?
C48 C49 C50 120.1(2) . . ?
C48 C49 C66 119.9(2) . . ?
C50 C49 C66 108.0(2) . . ?
C51 C50 C49 120.2(2) . . ?
C51 C50 C68 119.7(2) . . ?
C49 C50 C68 107.9(2) . . ?
C50 C51 C35 119.8(2) . . ?
C50 C51 C52 120.0(2) . . ?
C35 C51 C52 108.0(2) . . ?
C70 C52 C53 119.6(2) . . ?
C70 C52 C51 120.1(2) . . ?
C53 C52 C51 108.1(2) . . ?
C54 C53 C36 120.0(2) . . ?
C54 C53 C52 120.4(2) . . ?
C36 C53 C52 107.8(2) . . ?
C53 C54 C72 120.0(2) . . ?
C53 C54 C55 119.8(2) . . ?
C72 C54 C55 108.2(2) . . ?
C38 C55 C54 120.1(2) . . ?
C38 C55 C56 119.9(2) . . ?
C54 C55 C56 108.0(2) . . ?
C57 C56 C73 120.2(2) . . ?
C57 C56 C55 120.0(2) . . ?
C73 C56 C55 107.8(2) . . ?
C56 C57 C40 120.0(2) . . ?
C56 C57 C58 119.9(2) . . ?
C40 C57 C58 107.9(2) . . ?
C75 C58 C59 120.2(2) . . ?
C75 C58 C57 120.0(2) . . ?
C59 C58 C57 107.8(2) . . ?
C60 C59 C41 119.9(2) . . ?
C60 C59 C58 119.8(2) . . ?
C41 C59 C58 108.2(2) . . ?
C59 C60 C61 119.7(2) . . ?
C59 C60 C77 120.1(2) . . ?
C61 C60 C77 108.2(2) . . ?
C43 C61 C60 120.6(2) . . ?
C43 C61 C62 120.1(2) . . ?
C60 C61 C62 107.7(2) . . ?
C63 C62 C78 120.0(2) . . ?
C63 C62 C61 119.8(2) . . ?
C78 C62 C61 108.0(2) . . ?
C62 C63 C64 120.1(2) . . ?
C62 C63 C45 119.9(2) . . ?
C64 C63 C45 108.4(2) . . ?
C80 C64 C63 120.0(2) . . ?
C80 C64 C65 119.7(2) . . ?
C63 C64 C65 107.9(2) . . ?
C66 C65 C46 120.2(2) . . ?
C66 C65 C64 120.1(2) . . ?
C46 C65 C64 107.9(2) . . ?
C65 C66 C67 120.0(2) . . ?
C65 C66 C49 120.0(2) . . ?
C67 C66 C49 107.9(2) . . ?
C81 C67 C66 120.1(2) . . ?
C81 C67 C68 119.7(2) . . ?
C66 C67 C68 108.2(2) . . ?
C69 C68 C67 120.1(2) . . ?
C69 C68 C50 120.1(2) . . ?
C67 C68 C50 108.0(2) . . ?
C68 C69 C70 120.1(2) . . ?
C68 C69 C83 120.3(2) . . ?
C70 C69 C83 108.0(2) . . ?
C52 C70 C69 120.0(2) . . ?
C52 C70 C71 119.9(2) . . ?
C69 C70 C71 108.1(2) . . ?
C72 C71 C84 120.1(2) . . ?
C72 C71 C70 120.3(2) . . ?
C84 C71 C70 107.8(2) . . ?
C71 C72 C54 119.8(2) . . ?
C71 C72 C73 120.0(2) . . ?
C54 C72 C73 108.0(2) . . ?
C74 C73 C56 120.0(2) . . ?
C74 C73 C72 119.9(2) . . ?
C56 C73 C72 107.9(2) . . ?
C73 C74 C85 120.0(2) . . ?
C73 C74 C75 120.0(2) . . ?
C85 C74 C75 107.8(2) . . ?
C58 C75 C74 120.0(2) . . ?
C58 C75 C76 119.8(2) . . ?
C74 C75 C76 108.1(2) . . ?
C77 C76 C86 119.9(2) . . ?
C77 C76 C75 120.3(2) . . ?
C86 C76 C75 107.8(2) . . ?
C76 C77 C60 119.9(2) . . ?
C76 C77 C78 120.1(2) . . ?
C60 C77 C78 108.0(2) . . ?
C79 C78 C62 119.9(2) . . ?
C79 C78 C77 120.0(2) . . ?
C62 C78 C77 108.1(2) . . ?
C78 C79 C87 119.9(2) . . ?
C78 C79 C80 120.1(2) . . ?
C87 C79 C80 107.9(2) . . ?
C64 C80 C81 120.2(2) . . ?
C64 C80 C79 119.8(2) . . ?
C81 C80 C79 108.1(2) . . ?
C67 C81 C80 120.0(2) . . ?
C67 C81 C82 120.2(2) . . ?
C80 C81 C82 108.1(2) . . ?
C83 C82 C81 120.3(2) . . ?
C83 C82 C87 119.7(2) . . ?
C81 C82 C87 108.0(2) . . ?
C82 C83 C69 119.5(2) . . ?
C82 C83 C84 120.0(2) . . ?
C69 C83 C84 108.2(2) . . ?
C85 C84 C83 120.5(2) . . ?
C85 C84 C71 119.8(2) . . ?
C83 C84 C71 107.9(2) . . ?
C84 C85 C74 120.3(2) . . ?
C84 C85 C86 119.7(2) . . ?
C74 C85 C86 108.3(2) . . ?
C87 C86 C76 119.9(2) . . ?
C87 C86 C85 119.9(2) . . ?
C76 C86 C85 108.1(2) . . ?
C86 C87 C79 120.1(2) . . ?
C86 C87 C82 120.3(2) . . ?
C79 C87 C82 108.0(2) . . ?
C89 C88 C100 119.4(2) . . ?
C89 C88 C93 119.7(3) . . ?
C100 C88 C93 108.9(2) . . ?
C88 C89 C106 121.7(3) . . ?
C88 C89 C90 120.5(2) . . ?
C106 C89 C90 105.8(2) . . ?
C91 C90 C110 119.6(3) . . ?
C91 C90 C89 119.9(2) . . ?
C110 C90 C89 108.9(2) . . ?
C90 C91 C112 119.6(2) . . ?
C90 C91 C92 119.0(3) . . ?
C112 C91 C92 109.8(2) . . ?
C93 C92 C115 119.7(2) . . ?
C93 C92 C91 121.4(2) . . ?
C115 C92 C91 106.5(2) . . ?
C92 C93 C94 119.9(2) . . ?
C92 C93 C88 119.5(2) . . ?
C94 C93 C88 108.6(2) . . ?
C117 C94 C93 119.6(2) . . ?
C117 C94 C95 121.6(2) . . ?
C93 C94 C95 106.9(2) . . ?
C96 C95 C100 120.1(3) . . ?
C96 C95 C94 119.4(2) . . ?
C100 C95 C94 108.9(2) . . ?
C95 C96 C97 119.2(2) . . ?
C95 C96 C108 119.6(2) . 2_776 ?
C97 C96 C108 109.0(2) . 2_776 ?
C98 C97 C111 119.6(2) . 2_776 ?
C98 C97 C96 121.8(2) . . ?
C111 C97 C96 106.4(2) 2_776 . ?
C97 C98 C114 119.6(2) . 2_776 ?
C97 C98 C99 119.3(2) . . ?
C114 C98 C99 109.3(2) 2_776 . ?
C100 C99 C98 118.5(2) . . ?
C100 C99 C101 119.7(2) . . ?
C98 C99 C101 109.5(2) . . ?
C99 C100 C88 119.8(2) . . ?
C99 C100 C95 121.1(2) . . ?
C88 C100 C95 106.8(2) . . ?
C106 C101 C99 120.0(2) . . ?
C106 C101 C102 122.0(2) . . ?
C99 C101 C102 106.0(2) . . ?
C103 C102 C101 119.0(3) . . ?
C103 C102 C114 119.2(3) . 2_776 ?
C101 C102 C114 109.7(2) . 2_776 ?
C102 C103 C104 119.8(2) . . ?
C102 C103 C116 119.9(2) . 2_776 ?
C104 C103 C116 108.5(2) . 2_776 ?
C105 C104 C107 119.7(2) . . ?
C105 C104 C103 121.4(2) . . ?
C107 C104 C103 106.8(2) . . ?
C104 C105 C106 118.4(2) . . ?
C104 C105 C110 119.9(2) . . ?
C106 C105 C110 109.6(2) . . ?
C101 C106 C89 119.4(2) . . ?
C101 C106 C105 119.4(2) . . ?
C89 C106 C105 109.0(2) . . ?
C108 C107 C104 120.1(2) . . ?
C108 C107 C117 119.2(2) . 2_776 ?
C104 C107 C117 109.3(2) . 2_776 ?
C107 C108 C109 121.0(2) . . ?
C107 C108 C96 121.0(2) . 2_776 ?
C109 C108 C96 106.0(2) . 2_776 ?
C110 C109 C108 119.7(2) . . ?
C110 C109 C111 119.2(2) . . ?
C108 C109 C111 109.1(2) . . ?
C109 C110 C105 119.5(2) . . ?
C109 C110 C90 121.8(2) . . ?
C105 C110 C90 106.6(2) . . ?
C112 C111 C97 120.5(2) . 2_776 ?
C112 C111 C109 117.8(2) . . ?
C97 C111 C109 109.5(2) 2_776 . ?
C111 C112 C113 119.6(2) . . ?
C111 C112 C91 122.0(2) . . ?
C113 C112 C91 106.2(2) . . ?
C114 C113 C112 119.3(2) . . ?
C114 C113 C115 119.4(2) . . ?
C112 C113 C115 109.2(2) . . ?
C113 C114 C98 121.4(2) . 2_776 ?
C113 C114 C102 121.1(2) . 2_776 ?
C98 C114 C102 105.5(2) 2_776 2_776 ?
C116 C115 C92 120.3(2) . . ?
C116 C115 C113 119.4(2) . . ?
C92 C115 C113 108.2(2) . . ?
C115 C116 C117 120.0(2) . . ?
C115 C116 C103 121.0(2) . 2_776 ?
C117 C116 C103 106.8(2) . 2_776 ?
C94 C117 C116 120.4(2) . . ?
C94 C117 C107 119.2(2) . 2_776 ?
C116 C117 C107 108.5(2) . 2_776 ?
C22T S1 C8 107.2(3) . . ?
C8 S1 C22 97.5(2) . . ?
C9 S2 C23 104.89(10) . . ?
C13 S3 C24 100.42(11) . . ?
C14 S4 C25 102.90(10) . . ?
C18 S5 C26 103.24(10) . . ?
C19 S6 C27 100.08(10) . . ?
S2 C23 H23A 109.5 . . ?
S2 C23 H23B 109.5 . . ?
H23A C23 H23B 109.5 . . ?
S2 C23 H23C 109.5 . . ?
H23A C23 H23C 109.5 . . ?
H23B C23 H23C 109.5 . . ?

_refine_diff_density_max         1.017
_refine_diff_density_min         -0.362
_refine_diff_density_rms         0.055

_shelxl_version_number           2014/6

_shelx_res_file                  
;
TITL SumS_C60_0m_a.res in P-1
CELL  0.71073  13.7708  16.9234  17.1467   98.334  113.332  112.891
ZERR    2.000   0.0011   0.0014   0.0014    0.001    0.001    0.001
LATT 1
SFAC C  H  S
UNIT 234  48  12
L.S. 20
ACTA
BOND $H
FMAP 2
PLAN 5
Size 0.30 0.20 0.14
TEMP -183
WGHT    0.039800    4.424700
FVAR       0.37978   0.59252
C1    1    0.783597    0.315736    0.253388    11.00000    0.00959    0.01481 =
         0.01584    0.00524    0.00609    0.00698
C2    1    0.778033    0.310181    0.331585    11.00000    0.01043    0.01547 =
         0.01555    0.00647    0.00393    0.00811
C3    1    0.698222    0.224791    0.330635    11.00000    0.01403    0.01622 =
         0.01641    0.00988    0.00601    0.01096
C4    1    0.624855    0.148703    0.251297    11.00000    0.01661    0.01373 =
         0.01866    0.01011    0.00981    0.01146
C5    1    0.626527    0.155419    0.169498    11.00000    0.01611    0.01370 =
         0.01832    0.00716    0.01051    0.01195
C6    1    0.707351    0.237073    0.171201    11.00000    0.01220    0.01399 =
         0.01630    0.00485    0.00829    0.00909
C7    1    0.679666    0.263961    0.095873    11.00000    0.01302    0.01420 =
         0.01741    0.00618    0.01030    0.00799
C8    1    0.574683    0.199762    0.015270    11.00000    0.01548    0.01683 =
         0.01526    0.00605    0.00919    0.01055
C9    1    0.490254    0.113659    0.013075    11.00000    0.01308    0.01251 =
         0.01473    0.00283    0.00716    0.00767
C10   1    0.513698    0.093559    0.093231    11.00000    0.01514    0.01028 =
         0.01930    0.00389    0.00957    0.00780
C11   1    0.436773    0.030387    0.128007    11.00000    0.01801    0.01242 =
         0.01942    0.00668    0.00994    0.00796
AFIX  23
H11A  2    0.354854    0.024289    0.102545    11.00000   -1.20000
H11B  2    0.428666   -0.031332    0.112223    11.00000   -1.20000
AFIX   0
C12   1    0.511486    0.081502    0.231487    11.00000    0.01821    0.01216 =
         0.02017    0.00926    0.00938    0.01015
C13   1    0.480176    0.086875    0.299668    11.00000    0.01723    0.01534 =
         0.02223    0.01182    0.01071    0.00975
C14   1    0.558160    0.165743    0.383503    11.00000    0.01987    0.01790 =
         0.01876    0.01271    0.01108    0.01258
C15   1    0.664223    0.238239    0.396015    11.00000    0.01673    0.01650 =
         0.01412    0.00874    0.00664    0.01060
C16   1    0.738516    0.342410    0.451417    11.00000    0.01754    0.01675 =
         0.01398    0.00787    0.00775    0.00914
AFIX  23
H16A  2    0.801297    0.355825    0.513487    11.00000   -1.20000
H16B  2    0.685180    0.366675    0.455506    11.00000   -1.20000
AFIX   0
C17   1    0.797178    0.383563    0.395744    11.00000    0.01161    0.01768 =
         0.01080    0.00529    0.00369    0.00757
C18   1    0.834395    0.467882    0.382381    11.00000    0.01192    0.01523 =
         0.01330    0.00371    0.00456    0.00668
C19   1    0.836284    0.473070    0.299315    11.00000    0.01164    0.01378 =
         0.01532    0.00627    0.00577    0.00564
C20   1    0.805511    0.395775    0.232973    11.00000    0.00963    0.01470 =
         0.01566    0.00661    0.00664    0.00577
C21   1    0.755213    0.369391    0.129394    11.00000    0.01382    0.01287 =
         0.01406    0.00536    0.00763    0.00677
AFIX  23
H21A  2    0.703793    0.396643    0.102945    11.00000   -1.20000
H21B  2    0.821558    0.388747    0.114649    11.00000   -1.20000
PART 1
AFIX   0
C22   1    0.656815    0.236141   -0.104954    21.00000    0.03575    0.02586 =
         0.02788    0.01823    0.02584    0.02212
AFIX 137
H22A  2    0.735790    0.282616   -0.052881    21.00000   -1.50000
H22B  2    0.647033    0.251890   -0.159375    21.00000   -1.50000
H22C  2    0.652475    0.176077   -0.114440    21.00000   -1.50000
PART 2
AFIX   0
C22T  1    0.596081    0.202689   -0.140131   -21.00000    0.03701    0.04037 =
         0.02906    0.02162    0.02357    0.02838
AFIX 137
H22D  2    0.680874    0.222153   -0.097601   -21.00000   -1.50000
H22E  2    0.592827    0.232938   -0.184990   -21.00000   -1.50000
H22F  2    0.551261    0.136054   -0.171211   -21.00000   -1.50000
PART 0
AFIX   0
C24   1    0.366101   -0.073098    0.326143    11.00000    0.03949    0.02479 =
         0.04845    0.02343    0.02849    0.01721
AFIX 137
H24A  2    0.407874   -0.094642    0.301161    11.00000   -1.50000
H24B  2    0.290218   -0.125523    0.312652    11.00000   -1.50000
H24C  2    0.418317   -0.042125    0.392054    11.00000   -1.50000
AFIX   0
C25   1    0.637785    0.243635    0.567615    11.00000    0.03594    0.02758 =
         0.02001    0.01073    0.01769    0.01291
AFIX 137
H25A  2    0.701299    0.228132    0.573487    11.00000   -1.50000
H25B  2    0.620307    0.235867    0.616971    11.00000   -1.50000
H25C  2    0.665552    0.307467    0.570887    11.00000   -1.50000
AFIX   0
C26   1    0.902537    0.551396    0.562268    11.00000    0.01910    0.02235 =
         0.01478    0.00321    0.00885    0.00794
AFIX 137
H26A  2    0.826877    0.515724    0.562252    11.00000   -1.50000
H26B  2    0.952175    0.610501    0.612423    11.00000   -1.50000
H26C  2    0.947413    0.517544    0.569839    11.00000   -1.50000
AFIX   0
C27   1    1.010334    0.620513    0.294936    11.00000    0.01709    0.03821 =
         0.04792    0.03122    0.01284    0.00766
AFIX 137
H27A  2    1.065684    0.636785    0.359427    11.00000   -1.50000
H27B  2    1.032556    0.675300    0.278265    11.00000   -1.50000
H27C  2    1.016220    0.574272    0.258320    11.00000   -1.50000
AFIX   0
C28   1    1.068828    0.783739    0.982325    11.00000    0.00937    0.03703 =
         0.02707    0.00844    0.00701    0.00576
C29   1    1.044891    0.736122    0.897737    11.00000    0.01407    0.03937 =
         0.03259    0.01165    0.01497    0.01221
C30   1    1.000814    0.638352    0.869814    11.00000    0.02194    0.04608 =
         0.03401    0.01399    0.01886    0.02517
C31   1    0.982325    0.591496    0.927610    11.00000    0.02811    0.04564 =
         0.03493    0.01735    0.01564    0.03222
C32   1    1.007599    0.641290    1.015758    11.00000    0.02273    0.04737 =
         0.02461    0.01720    0.00735    0.02624
C33   1    1.049623    0.735217    1.042709    11.00000    0.01306    0.04145 =
         0.02150    0.00992    0.00240    0.01322
C34   1    1.033358    0.853263    0.991410    11.00000    0.01407    0.02182 =
         0.02474    0.00180    0.00809   -0.00321
C35   1    0.974882    0.872011    0.915415    11.00000    0.02361    0.01459 =
         0.02966    0.00678    0.01560   -0.00181
C36   1    0.949498    0.821938    0.827184    11.00000    0.02416    0.02241 =
         0.02797    0.01223    0.01900    0.00235
C37   1    0.984278    0.755874    0.818717    11.00000    0.01955    0.03284 =
         0.02808    0.01136    0.01954    0.00749
C38   1    0.902855    0.670333    0.741905    11.00000    0.02693    0.03554 =
         0.02566    0.01136    0.02293    0.01502
C39   1    0.912760    0.597236    0.773283    11.00000    0.02935    0.04021 =
         0.02975    0.01102    0.02319    0.02450
C40   1    0.810717    0.511835    0.738454    11.00000    0.03810    0.02926 =
         0.02806    0.00860    0.02269    0.02483
C41   1    0.791285    0.463158    0.798490    11.00000    0.04688    0.02476 =
         0.03554    0.01244    0.02424    0.02930
C42   1    0.875747    0.502429    0.891332    11.00000    0.04375    0.03381 =
         0.03662    0.01918    0.02111    0.03546
C43   1    0.834390    0.496452    0.957109    11.00000    0.04636    0.02810 =
         0.03171    0.02165    0.01829    0.02911
C44   1    0.916273    0.582715    1.034255    11.00000    0.03517    0.03651 =
         0.02292    0.02053    0.01006    0.02679
C45   1    0.870220    0.620222    1.078099    11.00000    0.03352    0.03511 =
         0.01501    0.01748    0.01080    0.01932
C46   1    0.914315    0.718200    1.106424    11.00000    0.02731    0.03197 =
         0.00999    0.00624    0.00588    0.01279
C47   1    1.002608    0.774757    1.089144    11.00000    0.01947    0.03166 =
         0.01205    0.00281    0.00173    0.00920
C48   1    0.992813    0.847963    1.057957    11.00000    0.02045    0.01928 =
         0.01734   -0.00146    0.00591    0.00039
C49   1    0.895102    0.861523    1.044918    11.00000    0.03017    0.01361 =
         0.02298   -0.00177    0.01346    0.00555
C50   1    0.834628    0.881446    0.965782    11.00000    0.03629    0.01085 =
         0.03125    0.00444    0.01739    0.01153
C51   1    0.873798    0.886608    0.902322    11.00000    0.03530    0.00965 =
         0.03095    0.00913    0.01775    0.00741
C52   1    0.785786    0.845836    0.806061    11.00000    0.03978    0.01618 =
         0.03152    0.01771    0.01935    0.01579
C53   1    0.832663    0.805864    0.759534    11.00000    0.03315    0.02204 =
         0.02741    0.01913    0.01994    0.01074
C54   1    0.754882    0.724069    0.685931    11.00000    0.03401    0.03024 =
         0.01953    0.01880    0.01831    0.01556
C55   1    0.790873    0.654918    0.676959    11.00000    0.03102    0.02953 =
         0.01791    0.01132    0.01918    0.01329
C56   1    0.683688    0.565351    0.640312    11.00000    0.02897    0.02839 =
         0.01250    0.00455    0.01228    0.01222
C57   1    0.693499    0.495529    0.670398    11.00000    0.03577    0.02335 =
         0.01842    0.00116    0.01677    0.01415
C58   1    0.601551    0.436808    0.688912    11.00000    0.03566    0.01298 =
         0.02107    0.00004    0.01353    0.00740
C59   1    0.662532    0.417080    0.768072    11.00000    0.04394    0.01376 =
         0.02989    0.00646    0.01884    0.01560
C60   1    0.622978    0.412051    0.831679    11.00000    0.04365    0.00982 =
         0.03246    0.01056    0.02073    0.00955
C61   1    0.711062    0.452759    0.927622    11.00000    0.04737    0.01659 =
         0.03154    0.01872    0.02220    0.01780
C62   1    0.663163    0.492270    0.974176    11.00000    0.03957    0.02143 =
         0.02795    0.01952    0.02204    0.01179
C63   1    0.741511    0.574586    1.047764    11.00000    0.03824    0.02835 =
         0.01740    0.01665    0.01777    0.01497
C64   1    0.705891    0.643714    1.057186    11.00000    0.03268    0.02969 =
         0.01909    0.01162    0.02071    0.01237
C65   1    0.812767    0.732795    1.093179    11.00000    0.02996    0.02872 =
         0.01297    0.00480    0.01417    0.01120
C66   1    0.803033    0.802540    1.063164    11.00000    0.03228    0.02263 =
         0.01880    0.00051    0.01740    0.01161
C67   1    0.686499    0.786477    0.995556    11.00000    0.03362    0.02811 =
         0.03190    0.00732    0.02417    0.02070
C68   1    0.705400    0.834745    0.935131    11.00000    0.03930    0.02082 =
         0.03595    0.01031    0.02346    0.02293
C69   1    0.621321    0.795678    0.842756    11.00000    0.03652    0.02844 =
         0.03898    0.01711    0.02041    0.02909
C70   1    0.662248    0.801428    0.776994    11.00000    0.03814    0.02612 =
         0.03267    0.01999    0.01693    0.02555
C71   1    0.580979    0.715732    0.699976    11.00000    0.02893    0.03459 =
         0.02505    0.01997    0.00839    0.02302
C72   1    0.626111    0.678044    0.655301    11.00000    0.02815    0.03136 =
         0.01539    0.01609    0.00798    0.01645
C73   1    0.581736    0.579776    0.626920    11.00000    0.02562    0.03066 =
         0.01013    0.00693    0.00467    0.01179
C74   1    0.494110    0.523849    0.644595    11.00000    0.01752    0.02723 =
         0.01301    0.00300    0.00083    0.00556
C75   1    0.504237    0.450671    0.676286    11.00000    0.02377    0.01752 =
         0.01741   -0.00101    0.00566    0.00006
C76   1    0.463374    0.445291    0.742686    11.00000    0.01863    0.01740 =
         0.02463    0.00141    0.00848   -0.00479
C77   1    0.521369    0.426479    0.818500    11.00000    0.02949    0.01298 =
         0.03155    0.00834    0.01749   -0.00103
C78   1    0.546382    0.476120    0.906635    11.00000    0.02899    0.02167 =
         0.02881    0.01354    0.02033    0.00170
C79   1    0.512395    0.542597    0.915328    11.00000    0.01955    0.03060 =
         0.03012    0.01248    0.02017    0.00454
C80   1    0.593954    0.628568    0.992225    11.00000    0.02740    0.03085 =
         0.02693    0.01117    0.02448    0.01120
C81   1    0.584047    0.701230    0.960748    11.00000    0.02752    0.03648 =
         0.03210    0.01077    0.02398    0.02024
C82   1    0.496215    0.660778    0.864456    11.00000    0.01860    0.04044 =
         0.03606    0.01251    0.01825    0.01964
C83   1    0.514165    0.706934    0.806396    11.00000    0.02406    0.04069 =
         0.03696    0.01701    0.01560    0.02698
C84   1    0.489457    0.657169    0.718461    11.00000    0.01873    0.03974 =
         0.02689    0.01586    0.00606    0.02089
C85   1    0.447459    0.563402    0.691460    11.00000    0.01111    0.03597 =
         0.02183    0.00874    0.00170    0.00868
C86   1    0.428038    0.514929    0.751709    11.00000    0.00917    0.03259 =
         0.02654    0.00648    0.00569    0.00150
C87   1    0.452296    0.562624    0.836354    11.00000    0.01238    0.03783 =
         0.03376    0.01144    0.01526    0.00820
C88   1    0.766901    0.774476    0.351553    11.00000    0.03534    0.01496 =
         0.02690   -0.00271    0.01036   -0.00559
C89   1    0.826363    0.759154    0.428586    11.00000    0.03768    0.00616 =
         0.03469    0.00493    0.01310   -0.00066
C90   1    0.952721    0.774335    0.459931    11.00000    0.06474    0.01741 =
         0.02954    0.00816    0.01846    0.02466
C91   1    1.008475    0.802478    0.411328    11.00000    0.06509    0.02935 =
         0.03503    0.01040    0.02430    0.03438
C92   1    0.942671    0.816839    0.327958    11.00000    0.06270    0.02568 =
         0.01650    0.00393    0.01682    0.03057
C93   1    0.826463    0.804615    0.299515    11.00000    0.04825    0.01529 =
         0.01673   -0.00608    0.01558   -0.00268
C94   1    0.795695    0.869866    0.266630    11.00000    0.02349    0.04050 =
         0.00890   -0.00565    0.00042    0.01098
C95   1    0.714897    0.879213    0.298334    11.00000    0.02098    0.04275 =
         0.02271    0.00736   -0.00023    0.00708
C96   1    0.722871    0.962012    0.323075    11.00000    0.02218    0.05126 =
         0.02528    0.01389    0.00277    0.01937
C97   1    0.714290    0.991542    0.403521    11.00000    0.01805    0.04855 =
         0.02881    0.01718    0.01124    0.02232
C98   1    0.701192    0.937723    0.456618    11.00000    0.01441    0.03889 =
         0.04200    0.01650    0.01725    0.01342
C99   1    0.692266    0.849040    0.430427    11.00000    0.01310    0.02737 =
         0.04818    0.01300    0.01447    0.00180
C100  1    0.697838    0.820256    0.351505    11.00000    0.01547    0.02564 =
         0.03003    0.00345   -0.00074   -0.00665
C101  1    0.756201    0.832639    0.510708    11.00000    0.02408    0.02394 =
         0.03952    0.01375    0.02209   -0.00100
C102  1    0.802952    0.912876    0.587618    11.00000    0.03656    0.04602 =
         0.04151    0.02456    0.03119    0.01786
C103  1    0.913096    0.943828    0.661426    11.00000    0.04731    0.04207 =
         0.03289    0.02401    0.03298    0.02118
C104  1    0.983060    0.896673    0.662461    11.00000    0.03762    0.03251 =
         0.02401    0.02427    0.02059    0.01838
C105  1    0.939718    0.820769    0.587937    11.00000    0.03208    0.02017 =
         0.02998    0.02047    0.01278    0.00799
C106  1    0.822190    0.788141    0.509806    11.00000    0.02704    0.01520 =
         0.03304    0.01543    0.01336    0.00117
C107  1    1.108129    0.965814    0.709069    11.00000    0.04081    0.03217 =
         0.01529    0.01454    0.01233    0.02235
C108  1    1.185655    0.957481    0.681145    11.00000    0.02821    0.03116 =
         0.01684    0.01382    0.00631    0.01925
C109  1    1.142923    0.880655    0.604711    11.00000    0.03703    0.03281 =
         0.02546    0.02088    0.01801    0.02880
C110  1    1.021404    0.813074    0.558132    11.00000    0.04360    0.01539 =
         0.02395    0.01167    0.01178    0.01870
C111  1    1.203670    0.911634    0.553522    11.00000    0.03603    0.04649 =
         0.03354    0.02578    0.02352    0.03580
C112  1    1.135698    0.871038    0.458401    11.00000    0.04520    0.03981 =
         0.03345    0.01661    0.02514    0.03621
C113  1    1.149553    0.927297    0.403661    11.00000    0.04076    0.05843 =
         0.02721    0.01723    0.02389    0.03877
C114  1    1.229365    1.019960    0.445690    11.00000    0.03044    0.05300 =
         0.04142    0.02542    0.03069    0.02688
C115  1    1.031121    0.894294    0.323843    11.00000    0.03950    0.04619 =
         0.01615    0.00428    0.01599    0.02924
C116  1    1.001671    0.956663    0.292377    11.00000    0.03905    0.03084 =
         0.01429    0.00711    0.01942    0.01388
C117  1    0.881962    0.944247    0.263210    11.00000    0.04486    0.03144 =
         0.00823    0.00687    0.01029    0.02351
S1    3    0.532489    0.231999   -0.082269    11.00000    0.01759    0.02198 =
         0.01483    0.00906    0.00643    0.00546
S2    3    0.357341    0.048515   -0.093871    11.00000    0.01413    0.01362 =
         0.01547    0.00344    0.00514    0.00508
S3    3    0.332650    0.006337    0.275447    11.00000    0.01968    0.01834 =
         0.02624    0.01172    0.01406    0.00738
S4    3    0.501566    0.168771    0.459644    11.00000    0.02388    0.02456 =
         0.02163    0.01180    0.01578    0.01195
S5    3    0.867917    0.570532    0.456297    11.00000    0.02492    0.01437 =
         0.01485    0.00341    0.00780    0.00922
S6    3    0.857131    0.574958    0.274372    11.00000    0.02110    0.01255 =
         0.01756    0.00684    0.01037    0.00741
C23   1    0.266162   -0.051514   -0.078919    11.00000    0.01530    0.01549 =
         0.02027    0.00303    0.00863    0.00420
AFIX 137
H23A  2    0.317179   -0.075674   -0.045599    11.00000   -1.50000
H23B  2    0.201375   -0.098356   -0.138463    11.00000   -1.50000
H23C  2    0.230251   -0.035014   -0.044549    11.00000   -1.50000
AFIX   0
HKLF 4

REM  SumS_C60_0m_a.res in P-1
REM R1 =  0.0381 for   10001 Fo > 4sig(Fo)  and  0.0424 for all   11101 data
REM   1125 parameters refined using      0 restraints

END

WGHT      0.0397      4.4242

REM Highest difference peak  1.017,  deepest hole -0.362,  1-sigma level  0.055
Q1    1   0.9004  0.7658  0.3902  11.00000  0.05    1.02
Q2    1   0.7627  0.9466  0.2854  11.00000  0.05    0.97
Q3    1   0.6884  0.9062  0.3358  11.00000  0.05    0.90
Q4    1   0.8617  0.9793  0.6373  11.00000  0.05    0.84
Q5    1   1.0378  0.8029  0.4723  11.00000  0.05    0.82
;
_shelx_res_checksum              62914

_exptl_crystal_recrystallization_method 
'Re-crystallisation from solvent: toluene'
